# Supplementary material for: Nucleoid-associated proteins shape the global protein occupancy and transcriptional landscape of a clinical isolate of Vibrio cholerae
Source: mSphere. 2024 Jun 26;9(7):e00011-24. doi: 10.1128/msphere.00011-24 (PMC11288032; doi:10.1128/msphere.00011-24)
Supplement: Supplemental Data — Quantitation results from TMT mass spectrometry comparing WT and ΔihfA cells. [file msphere.00011-24-s0002.xlsx]

## Sheet: Proteins Only
Supplemental data: TMT mass spectrometry quantitation data comparing WT cells with ihf deletion cells. See the Methods section of the main text for the acquisition approach and computational post-processing used.
Protein_FDR_Confidence_Combined	Accession	Description	Exp._q-value_Combined	Sum_PEP_Score	Coverage_[%]	#Peptides	#PSMs	#Unique Peptides	#AAs	MW_[kDa]	calc.pI	Abundance_Ratio_(IHF)div(WT)	Abundance_Ratio_(log2)_(IHF)div(WT)	Abundance_Ratio_P-Value_(IHF)div(WT)	Abundance_Ratio_Adj._P-Value_(IHF)div(WT)	Abundances_(Grouped)_IHF	Abundances_(Grouped)_WT	Abundances_(Grouped)_CV_[%]_IHF	Abundances (Grouped) CV [%]: WT	Abundances (Scaled): F1: 129, Sample, 1, IHF	Abundances (Scaled): F1: 130, Sample, 2, IHF	Abundances (Scaled): F1: 131, Sample, 3, IHF	Abundances (Scaled): F1: 126, Sample, 1, WT	Abundances (Scaled): F1: 127, Sample, 2, WT	Abundances (Normalized): F1: 129, Sample, 1, IHF	Abundances (Normalized): F1: 130, Sample, 2, IHF	Abundances (Normalized): F1: 131, Sample, 3, IHF	Abundances (Normalized): F1: 126, Sample, 1, WT	Abundances (Normalized): F1: 127, Sample, 2, WT	Abundance: F1: 129, Sample, 1, IHF	Abundance: F1: 130, Sample, 2, IHF	Abundance: F1: 131, Sample, 3, IHF	Abundance: F1: 126, Sample, 1, WT	Abundance: F1: 127, Sample, 2, WT	Abundances Count: F1: 129, Sample, 1, IHF	Abundances Count: F1: 130, Sample, 2, IHF	Abundances Count: F1: 131, Sample, 3, IHF	Abundances Count: F1: 126, Sample, 1, WT	Abundances Count: F1: 127, Sample, 2, WT	Modifications	Biological Process	Cellular Component	Molecular Function	Pfam IDs	GO Accessions	Entrez Gene ID	Ensembl Gene ID	Gene Symbol	Gene ID
High	Q9KV29	DNA-directed RNA polymerase subunit beta' OS=Vibrio cholerae serotype O1 (strain ATCC 39315 / El Tor Inaba N16961) OX=243277 GN=rpoC PE=3 SV=1	0	579.934	65	93	464	93	1401	154.9	6.92	1.189	0.25	0.651682	0.981197	108.7	91.3	14.01	10.53	120.3	107.6	90.6	97.5	84	350711	313753	264279	284204	244831	23293	59667.8	264279	67213.5	192835	111	111	111	111	111	Met-loss [N-Term]	RNA metabolism OR transcription;other metabolic processes	other cell component	nucleic acid binding activity;other molecular function	Pf00623, Pf04983, Pf04997, Pf04998, Pf05000	[GO:0000287]; GO:0046872; GO:0043169; GO:0043167; GO:0005488; GO:0003674 [GO:0000428]; GO:0030880; GO:0061695; GO:0140535; GO:1990234; GO:0032991; GO:1902494; GO:0005575 [GO:0003677]; GO:0003676; GO:0097159; GO:0005488; GO:0003674 [GO:0003899]; GO:0034062; GO:0032774; GO:0097747; GO:0009059; GO:0016070; GO:0034654; GO:0016779; GO:0140098; GO:0043170; GO:0044249; GO:1901576; GO:0090304; GO:0006139…	69720936	VC_0329	rpoC	Q9KV29; vch:VC_0329
High	Q9KV30	DNA-directed RNA polymerase subunit beta OS=Vibrio cholerae serotype O1 (strain ATCC 39315 / El Tor Inaba N16961) OX=243277 GN=rpoB PE=1 SV=2	0	570.765	70	92	413	92	1341	149.4	5.25	1.1	0.14	0.837862	0.983654	104.8	95.2	3.67	0.96	108.5	103	101.2	94.3	93	311528	295793	290411	270643	266979	20690.7	56252.3	290411	64006.5	210280	106	106	106	106	106	Met-loss [N-Term]	RNA metabolism OR transcription;other metabolic processes	other cell component	nucleic acid binding activity;other molecular function	Pf00562, Pf04560, Pf04561, Pf04563, Pf04565, Pf10385	[GO:0000428]; GO:0030880; GO:0061695; GO:0140535; GO:1990234; GO:0032991; GO:1902494; GO:0005575 [GO:0003677]; GO:0003676; GO:0097159; GO:0005488; GO:0003674 [GO:0003899]; GO:0034062; GO:0032774; GO:0097747; GO:0009059; GO:0016070; GO:0034654; GO:0016779; GO:0140098; GO:0043170; GO:0044249; GO:1901576; GO:0090304; GO:0006139; GO:0018130; GO:0019438; GO:0044271; GO:1901362; GO:0016772; GO:0140640;…	69720937	VC_0328	rpoB	Q9KV30; vch:VC_0328
High	Q9KPM5	Elongation factor G 2 OS=Vibrio cholerae serotype O1 (strain ATCC 39315 / El Tor Inaba N16961) OX=243277 GN=fusA2 PE=3 SV=1	0	459.075	76	57	737	56	695	76.4	5.14	1	0	0.922359	0.98845	100	100	3.98	4.94	94.5	101.3	101.4	97.8	104.9	379548	406876	407023	392725	421165	25208.3	77377.4	407023	92878.6	331720	69	69	69	69	69	Met-loss [N-Term]	cell organization and biogenesis;protein metabolism;other metabolic processes	other cell component	nucleic acid binding activity;other molecular function	Pf00009, Pf00679, Pf03144, Pf03764, Pf14492	[GO:0003746]; GO:0008135; GO:0006414; GO:0090079; GO:0006412; GO:0009059; GO:0003676; GO:0045182; GO:0019538; GO:0043043; GO:0010467; GO:0043170; GO:0044249; GO:1901576; GO:0097159; GO:0003674; GO:0006417; GO:0044238; GO:1901564; GO:0006518; GO:0043604; GO:1901566; GO:0071704; GO:0009058; GO:0044237; GO:0005488; GO:0010608; GO:0034248; GO:0051246; GO:0008152; GO:0006807; GO:0043603; GO:0044271; G…		VC_2342	fusA2	Q9KPM5; vch:VC_2342
High	Q9KNR7	Chaperonin GroEL 1 OS=Vibrio cholerae serotype O1 (strain ATCC 39315 / El Tor Inaba N16961) OX=243277 GN=groEL1 PE=3 SV=1	0	404.904	93	50	490	47	544	57.1	4.88	0.454	-1.14	0.00917324	0.137599	62.4	137.6	9.88	10.9	63.3	66.5	76.3	135.6	158.3	149466	157076	180253	320444	373978	9927	29871.9	180253	75784.2	294554	65	65	65	65	65	Met-loss [N-Term]	protein metabolism;other metabolic processes;stress response	cytosol	other molecular function	Pf00118	[GO:0005524]; GO:0032559; GO:0035639; GO:0030554; GO:0032555; GO:0043168; GO:1901265; GO:0017076; GO:0032553; GO:0043167; GO:0097159; GO:0000166; GO:0097367; GO:0005488; GO:1901363; GO:0003674; GO:0036094 [GO:0009408]; GO:0006950; GO:0009266; GO:0050896; GO:0009628; GO:0008150 [GO:0016853]; GO:0003824; GO:0003674 [GO:0042026]; GO:0006457; GO:0009987; GO:0051604; GO:0008150; GO:0019538; GO:0010467…	66938458	VC_2664	groEL1	Q9KNR7; vch:VC_2664
High	Q9KQY1	Formate acetyltransferase OS=Vibrio cholerae serotype O1 (strain ATCC 39315 / El Tor Inaba N16961) OX=243277 GN=VC_1866 PE=3 SV=1	0	402.48	63	62	396	60	787	87.7	6.43	0.817	-0.29	0.459435	0.938605	89.9	110.1	2.1	7.66	90.8	91.2	94.4	117.9	105.7	209193	210018	217281	271371	243469	13893.9	39940	217281	64178.6	191762	76	76	76	76	76		other metabolic processes	cytosol	other molecular function	Pf01228, Pf02901	[GO:0005829]; GO:0110165; GO:0005737; GO:0005575; GO:0005622 [GO:0006006]; GO:0019318; GO:0005996; GO:0005975; GO:0044281; GO:0044238; GO:0071704; GO:0008152; GO:0008150 [GO:0008861]; GO:0016453; GO:0016407; GO:0016408; GO:0016747; GO:0016746; GO:0016740; GO:0003824; GO:0003674		VC_1866		Q9KQY1; vch:VC_1866
High	Q9KQG5	Aldehyde-alcohol dehydrogenase OS=Vibrio cholerae serotype O1 (strain ATCC 39315 / El Tor Inaba N16961) OX=243277 GN=VC_2033 PE=1 SV=1	0	401.772	58	53	286	53	894	96.2	6.52	0.584	-0.78	0.0708713	0.495769	73.7	126.3	21.16	1.24	65.8	75.8	98.8	131	128.7	116309	134051	174790	231651	227633	7724.8	25493.1	174790	54785	179290	67	67	67	67	67	Met-loss [N-Term]	other metabolic processes;other biological processes		other molecular function	Pf00171, Pf00465	[GO:0004022]; GO:0018455; GO:0016616; GO:0016614; GO:0016491; GO:0003824; GO:0003674 [GO:0006066]; GO:0044281; GO:1901615; GO:0008152; GO:0071704; GO:0008150 [GO:0008774]; GO:0016620; GO:0016903; GO:0016491; GO:0003824; GO:0003674 [GO:0015976]; GO:0031667; GO:0009991; GO:0009605; GO:0050896; GO:0008150 [GO:0046872]; GO:0043169; GO:0043167; GO:0005488; GO:0003674	69719343	VC_2033		Q9KQG5; vch:VC_2033
High	Q9KPF4	Pyruvate dehydrogenase E1 component OS=Vibrio cholerae serotype O1 (strain ATCC 39315 / El Tor Inaba N16961) OX=243277 GN=VC_2414 PE=4 SV=1	0	372.321	68	61	295	61	886	99	5.76	1.318	0.4	0.437714	0.927218	113.7	86.3	1.78	4.4	113.1	109.3	110.2	86.3	81.1	221251	213797	215723	168898	158707	14694.8	40658.7	215723	39944	125002	70	70	70	70	70	Met-loss [N-Term]	other metabolic processes		other molecular function	Pf00456, Pf17831	[GO:0004739]; GO:0004738; GO:0016624; GO:0016903; GO:0016491; GO:0003824; GO:0003674 [GO:0006096]; GO:0006090; GO:0006091; GO:0016052; GO:0019364; GO:0046032; GO:0046034; GO:0046496; GO:0032787; GO:0044237; GO:0005975; GO:1901575; GO:0009166; GO:0019362; GO:0072526; GO:0009154; GO:0009181; GO:0046031; GO:0009150; GO:0009205; GO:0019752; GO:0008152; GO:0009987; GO:0044238; GO:0071704; GO:0009056; …		VC_2414		Q9KPF4; vch:VC_2414
High	Q9KUZ6	Elongation factor Tu-B OS=Vibrio cholerae serotype O1 (strain ATCC 39315 / El Tor Inaba N16961) OX=243277 GN=tufB PE=3 SV=1	0	347.898	83	36	998	36	394	43.1	5.15	0.741	-0.43	0.293588	0.823177	85.1	114.9	13.07	16.94	84.2	83	104	128.1	100.7	408857	403097	505236	622458	489272	27154.9	76658.7	505236	147210	385363	50	50	50	50	50		protein metabolism;other metabolic processes	other cell component	nucleic acid binding activity;other molecular function	Pf00009, Pf03143, Pf03144	[GO:0003746]; GO:0008135; GO:0006414; GO:0090079; GO:0006412; GO:0009059; GO:0003676; GO:0045182; GO:0019538; GO:0043043; GO:0010467; GO:0043170; GO:0044249; GO:1901576; GO:0097159; GO:0003674; GO:0006417; GO:0044238; GO:1901564; GO:0006518; GO:0043604; GO:1901566; GO:0071704; GO:0009058; GO:0044237; GO:0005488; GO:0010608; GO:0034248; GO:0051246; GO:0008152; GO:0006807; GO:0043603; GO:0044271; G…	69720944	VC_0362	tufB	Q9KUZ6; vch:VC_0362
High	Q9KV75	Lysine decarboxylase, inducible OS=Vibrio cholerae serotype O1 (strain ATCC 39315 / El Tor Inaba N16961) OX=243277 GN=VC_0281 PE=3 SV=1	0	334.009	62	47	369	47	733	82.8	5.67	1.29	0.37	0.478773	0.941396	112.7	87.3	7.97	8.81	121.7	106	106.6	88	77.7	289338	252009	253553	209238	184708	19216.9	47925.8	253553	49484.4	145480	65	65	65	65	65		other metabolic processes	other cell component	other molecular function	Pf01276, Pf03709, Pf03711	[GO:0005737]; GO:0110165; GO:0005622; GO:0005575 [GO:0006520]; GO:0019752; GO:0044238; GO:1901564; GO:0043436; GO:0008152; GO:0006807; GO:0071704; GO:0006082; GO:0008150; GO:0044237; GO:0044281; GO:0009987 [GO:0016831]; GO:0016830; GO:0016829; GO:0003824; GO:0003674		VC_0281		Q9KV75; vch:VC_0281
High	Q9KQT3	30S ribosomal protein S1 OS=Vibrio cholerae serotype O1 (strain ATCC 39315 / El Tor Inaba N16961) OX=243277 GN=VC_1915 PE=3 SV=1	0	332.083	71	49	451	49	556	61	4.94	0.828	-0.27	0.484412	0.947572	90.6	109.4	42.58	30.25	66.5	82.8	145.8	80.5	124.3	125601	156337	275379	152021	234753	8342	29731.2	275379	35952.5	184897	53	53	53	53	53	Met-loss [N-Term]	protein metabolism;other metabolic processes	cytosol;translational apparatus	nucleic acid binding activity;other molecular function	Pf00575	[GO:0003729]; GO:0003723; GO:0003676; GO:0097159; GO:0005488; GO:0003674 [GO:0003735]; GO:0005198; GO:0003674 [GO:0006412]; GO:0009059; GO:0019538; GO:0043043; GO:0010467; GO:0043170; GO:0044249; GO:1901576; GO:0044238; GO:1901564; GO:0006518; GO:0043604; GO:1901566; GO:0071704; GO:0009058; GO:0044237; GO:0008152; GO:0006807; GO:0043603; GO:0044271; GO:0009987; GO:0008150; GO:0034641 [GO:0022627]…	69719449	VC_1915		Q9KQT3; vch:VC_1915
High	O34241	Chaperone protein DnaK OS=Vibrio cholerae serotype O1 (strain ATCC 39315 / El Tor Inaba N16961) OX=243277 GN=dnaK PE=3 SV=2	0	319.727	73	51	300	51	635	68.7	4.92	0.735	-0.44	0.282953	0.823177	84.8	115.2	18.53	16.48	73.7	85.6	106.2	103.6	130.9	106219	123333	152906	149174	188537	7054.7	23454.8	152906	35279.4	148496	56	56	56	56	56		protein metabolism;other metabolic processes	cytosol	other molecular function	Pf00012	[GO:0005524]; GO:0032559; GO:0035639; GO:0030554; GO:0032555; GO:0043168; GO:1901265; GO:0017076; GO:0032553; GO:0043167; GO:0097159; GO:0000166; GO:0097367; GO:0005488; GO:1901363; GO:0003674; GO:0036094 [GO:0005829]; GO:0110165; GO:0005737; GO:0005575; GO:0005622 [GO:0016887]; GO:0017111; GO:0140657; GO:0016462; GO:0003674; GO:0016818; GO:0016817; GO:0016787; GO:0003824 [GO:0031072]; GO:0005515…		VC_0855	dnaK	O34241; Q9KTP6; vch:VC_0855
High	Q9KQS8	Lon protease OS=Vibrio cholerae serotype O1 (strain ATCC 39315 / El Tor Inaba N16961) OX=243277 GN=lon PE=2 SV=1	0	300.527	55	51	124	51	786	87.9	5.73	0.91	-0.14	0.691175	0.981197	95.3	104.7	15.15	18.15	89.1	91.6	116.3	88.5	114.5	76959.1	79081.5	100376	76363.4	98849.1	5111.4	15039.3	100376	18059.8	77856	59	59	59	59	59		protein metabolism;other metabolic processes;stress response	other cell component	nucleic acid binding activity;other molecular function	Pf00004, Pf02190, Pf05362	[GO:0004176]; GO:0008233; GO:0140657; GO:0016787; GO:0140096; GO:0003674; GO:0003824 [GO:0004252]; GO:0004175; GO:0008236; GO:0008233; GO:0017171; GO:0016787; GO:0140096; GO:0003824; GO:0003674 [GO:0005524]; GO:0032559; GO:0035639; GO:0030554; GO:0032555; GO:0043168; GO:1901265; GO:0017076; GO:0032553; GO:0043167; GO:0097159; GO:0000166; GO:0097367; GO:0005488; GO:1901363; GO:0003674; GO:0036094 …	69719444	VC_1920	lon	Q9KQS8; vch:VC_1920
High	Q9KU80	Translation initiation factor IF-2 OS=Vibrio cholerae serotype O1 (strain ATCC 39315 / El Tor Inaba N16961) OX=243277 GN=infB PE=3 SV=1	0	292.948	53	55	196	55	898	98.6	5.77	1.2	0.26	0.632282	0.981197	109.1	90.9	6.05	10.24	103.8	105	115.7	81.4	94.1	139288	140856	155213	109200	126249	9251.1	26787.2	155213	25825.6	99437.2	61	61	61	61	61	Met-loss [N-Term]	protein metabolism;other metabolic processes	other cell component	nucleic acid binding activity;other molecular function	Pf00009, Pf03144, Pf04760, Pf08364, Pf11987	[GO:0003743]; GO:0008135; GO:0006413; GO:0090079; GO:0006412; GO:0044237; GO:0003676; GO:0045182; GO:0009059; GO:0019538; GO:0043043; GO:0010467; GO:0008152; GO:0009987; GO:0097159; GO:0003674; GO:0006417; GO:0043170; GO:0044249; GO:1901576; GO:0044238; GO:1901564; GO:0006518; GO:0043604; GO:1901566; GO:0008150; GO:0005488; GO:0010608; GO:0034248; GO:0051246; GO:0071704; GO:0009058; GO:0006807; G…	69720601	VC_0643	infB	Q9KU80; vch:VC_0643
High	Q9KUN0	Pyruvate kinase OS=Vibrio cholerae serotype O1 (strain ATCC 39315 / El Tor Inaba N16961) OX=243277 GN=VC_0485 PE=3 SV=1	0	288.352	82	44	350	44	470	50.4	6.06	0.852	-0.23	0.543338	0.973839	92	108	15.83	12.3	79.4	92.8	109	99.9	118.9	148642	173859	204127	187066	222714	9872.3	33063.5	204127	44240.8	175415	52	52	52	52	52		other metabolic processes	cytosol;other cell component	kinase activity;other molecular function	Pf00224, Pf02887	[GO:0000287]; GO:0046872; GO:0043169; GO:0043167; GO:0005488; GO:0003674 [GO:0004743]; GO:0016773; GO:0006096; GO:0016772; GO:0006090; GO:0006091; GO:0016052; GO:0019364; GO:0046032; GO:0046034; GO:0046496; GO:0016740; GO:0032787; GO:0044237; GO:0005975; GO:1901575; GO:0009166; GO:0019362; GO:0072526; GO:0009154; GO:0009181; GO:0046031; GO:0009150; GO:0009205; GO:0003824; GO:0019752; GO:0008152; …	69720749	VC_0485		Q9KUN0; vch:VC_0485
High	P22359	Chaperone protein HtpG OS=Vibrio cholerae serotype O1 (strain ATCC 39315 / El Tor Inaba N16961) OX=243277 GN=htpG PE=2 SV=2	0	268.494	79	55	185	55	635	72.2	5.4	0.522	-0.94	0.030646	0.307514	68.6	131.4	8.81	13.92	82.5	71.5	70.7	124.1	151.2	108436	94006.5	92895.5	163184	198823	7202	17877.6	92895.5	38592.7	156598	59	59	59	59	59	Met-loss [N-Term]	protein metabolism;other metabolic processes;stress response	cytosol	other molecular function	Pf00183, Pf13589	[GO:0005524]; GO:0032559; GO:0035639; GO:0030554; GO:0032555; GO:0043168; GO:1901265; GO:0017076; GO:0032553; GO:0043167; GO:0097159; GO:0000166; GO:0097367; GO:0005488; GO:1901363; GO:0003674; GO:0036094 [GO:0005829]; GO:0110165; GO:0005737; GO:0005575; GO:0005622 [GO:0006457]; GO:0009987; GO:0051604; GO:0008150; GO:0019538; GO:0010467; GO:0043170; GO:0044238; GO:1901564; GO:0009059; GO:0071704;…		VC_0985	htpG	P22359; Q9KTB8; vch:VC_0985
High	Q9KV99	Acyl protein synthase/acyl-CoA reductase RfbN OS=Vibrio cholerae serotype O1 (strain ATCC 39315 / El Tor Inaba N16961) OX=243277 GN=VC_0251 PE=4 SV=1	0	262.074	60	46	103	46	825	91.8	7.55	1.042	0.06	0.974129	0.99534	102.1	97.9	12.88	4.78	90.6	100.2	116.8	99.5	92.9	86510.5	95633.2	111425	94914.7	88702.1	5745.7	18187	111425	22447.1	69863.9	53	53	53	53	53	Met-loss [N-Term]	other metabolic processes		other molecular function	Pf04443, Pf05893	[GO:0003995]; GO:0052890; GO:0016627; GO:0016491; GO:0003824; GO:0003674 [GO:0008218]; GO:0044237; GO:0008152; GO:0009987; GO:0008150 [GO:0047474]; GO:0015645; GO:0016878; GO:0140657; GO:0016877; GO:0003674; GO:0016874; GO:0003824		VC_0251		Q9KV99; vch:VC_0251
High	Q9KPH4	Protein translocase subunit SecA OS=Vibrio cholerae serotype O1 (strain ATCC 39315 / El Tor Inaba N16961) OX=243277 GN=secA PE=3 SV=1	0	253.905	59	49	124	49	903	102.4	5.41	1.12	0.16	0.794926	0.981197	105.6	94.4	4.14	9.39	99.8	104.6	108.4	87.4	99.8	80051.2	83927	86966.9	70129.8	80105.1	5316.7	15960.8	86966.9	16585.5	63092.8	53	53	53	53	53		transport;other biological processes	plasma membrane;other membranes;other cell component	transporter activity;other molecular function	Pf01043, Pf02810, Pf07516, Pf07517, Pf21090	[GO:0005524]; GO:0032559; GO:0035639; GO:0030554; GO:0032555; GO:0043168; GO:1901265; GO:0017076; GO:0032553; GO:0043167; GO:0097159; GO:0000166; GO:0097367; GO:0005488; GO:1901363; GO:0003674; GO:0036094 [GO:0005737]; GO:0110165; GO:0005622; GO:0005575 [GO:0005886]; GO:0016020; GO:0071944; GO:0110165; GO:0005575 [GO:0006605]; GO:0045184; GO:0008104; GO:0051234; GO:0070727; GO:0051179; GO:0033036…		VC_2394	secA	Q9KPH4; vch:VC_2394
High	Q9KU47	Isoleucine--tRNA ligase OS=Vibrio cholerae serotype O1 (strain ATCC 39315 / El Tor Inaba N16961) OX=243277 GN=ileS PE=3 SV=1	0	252.851	53	47	122	47	949	105.3	6.02	1.078	0.11	0.889652	0.985045	103.7	96.3	5.23	0.12	109	102.5	98.3	95	95.2	86435.8	81288.5	77939	75359.7	75484.5	5740.8	15459	77939	17822.4	59453.5	52	52	52	52	52	Met-loss [N-Term]	protein metabolism;RNA metabolism OR transcription;other metabolic processes	cytosol	nucleic acid binding activity;other molecular function	Pf00133, Pf06827, Pf08264	[GO:0000049]; GO:0003723; GO:0003676; GO:0097159; GO:0005488; GO:0003674 [GO:0002161]; GO:0052689; GO:0140101; GO:0106074; GO:0016788; GO:0140098; GO:0006399; GO:0006450; GO:0016787; GO:0140640; GO:0034660; GO:0065008; GO:0003824; GO:0016070; GO:0065007; GO:0003674; GO:0090304; GO:0008150; GO:0006139; GO:0043170; GO:0006725; GO:0034641; GO:0044238; GO:0046483; GO:1901360; GO:0071704; GO:0044237; …		VC_0682	ileS	Q9KU47; vch:VC_0682
High	Q9KQG8	Ribonuclease E OS=Vibrio cholerae serotype O1 (strain ATCC 39315 / El Tor Inaba N16961) OX=243277 GN=rne PE=1 SV=1	0	250.255	47	44	98	44	1052	117.5	7.46	1.309	0.39	0.450062	0.933094	113.4	86.6	13.66	11.18	106	101.4	130	74.8	87.7	69768.1	66748.8	85577.3	49238.8	57692.2	4633.8	12693.9	85577.3	11644.9	45439.8	51	51	51	51	51		RNA metabolism OR transcription;other metabolic processes	plasma membrane;other membranes;other cell component	nucleic acid binding activity;other molecular function	Pf00575, Pf10150, Pf20833	[GO:0000049]; GO:0003723; GO:0003676; GO:0097159; GO:0005488; GO:0003674 [GO:0000287]; GO:0046872; GO:0043169; GO:0043167; GO:0005488; GO:0003674 [GO:0004521]; GO:0004519; GO:0004540; GO:0004518; GO:0140098; GO:0016788; GO:0140640; GO:0016787; GO:0003824; GO:0003674 [GO:0004540]; GO:0004518; GO:0140098; GO:0016788; GO:0140640; GO:0016787; GO:0003824; GO:0003674 [GO:0005737]; GO:0110165; GO:000562…		VC_2030	rne	Q9KQG8; vch:VC_2030
High	Q9KQS5	Trigger factor OS=Vibrio cholerae serotype O1 (strain ATCC 39315 / El Tor Inaba N16961) OX=243277 GN=tig PE=1 SV=1	0	248.565	79	35	257	35	433	47.9	5.03	0.978	-0.03	0.864987	0.983654	98.9	101.1	6.54	0.67	97.7	95	107.5	99.4	100.4	117526	114346	129297	119621	120766	7805.7	21745.7	129297	28290.1	95118.5	44	44	44	44	44	Met-loss [N-Term]	cell cycle OR cell proliferation;protein metabolism;other metabolic processes;transport;other biological processes	other cell component	translation activity;other molecular function	Pf00254, Pf05697, Pf05698	[GO:0003755]; GO:0016859; GO:0140096; GO:0016853; GO:0003824; GO:0003674 [GO:0005737]; GO:0110165; GO:0005622; GO:0005575 [GO:0007049]; GO:0009987; GO:0008150 [GO:0015031]; GO:0045184; GO:0071702; GO:0071705; GO:0008104; GO:0051234; GO:0006810; GO:0070727; GO:0051179; GO:0033036; GO:0051641; GO:0008150; GO:0009987 [GO:0043022]; GO:0043021; GO:0044877; GO:0005488; GO:0003674 [GO:0043335]; GO:00099…		VC_1923	tig	Q9KQS5; vch:VC_1923
High	Q9KP73	Valine--tRNA ligase OS=Vibrio cholerae serotype O1 (strain ATCC 39315 / El Tor Inaba N16961) OX=243277 GN=valS PE=3 SV=1	0	242.33	51	51	108	51	953	108.1	5.24	0.943	-0.09	0.77442	0.981197	97	103	10.14	6.65	91.3	95.5	110.4	96.7	106.2	78643.1	82266.6	95105.4	83273.2	91484.6	5223.2	15645	95105.4	19693.9	72055.5	53	53	53	53	53		protein metabolism;RNA metabolism OR transcription;other metabolic processes	cytosol	other molecular function	Pf00133, Pf08264, Pf10458	[GO:0002161]; GO:0052689; GO:0140101; GO:0106074; GO:0016788; GO:0140098; GO:0006399; GO:0006450; GO:0016787; GO:0140640; GO:0034660; GO:0065008; GO:0003824; GO:0016070; GO:0065007; GO:0003674; GO:0090304; GO:0008150; GO:0006139; GO:0043170; GO:0006725; GO:0034641; GO:0044238; GO:0046483; GO:1901360; GO:0071704; GO:0044237; GO:0006807; GO:0008152; GO:0009987 [GO:0004832]; GO:0004812; GO:0016875; …		VC_2503	valS	Q9KP73; vch:VC_2503
High	Q9KUZ7	Elongation factor G 1 OS=Vibrio cholerae serotype O1 (strain ATCC 39315 / El Tor Inaba N16961) OX=243277 GN=fusA1 PE=3 SV=1	0	236.789	59	38	139	37	698	76.9	5.12	1.183	0.24	0.663384	0.981197	108.4	91.6	15.43	9.86	117.1	110.1	86.3	99.8	86.8	105623	99318.7	77875.8	89998.8	78266.6	7015.1	18887.9	77875.8	21284.5	61644.7	44	44	44	44	44		cell organization and biogenesis;protein metabolism;other metabolic processes	cytosol	nucleic acid binding activity;other molecular function	Pf00009, Pf00679, Pf03144, Pf03764, Pf14492	[GO:0003746]; GO:0008135; GO:0006414; GO:0090079; GO:0006412; GO:0009059; GO:0003676; GO:0045182; GO:0019538; GO:0043043; GO:0010467; GO:0043170; GO:0044249; GO:1901576; GO:0097159; GO:0003674; GO:0006417; GO:0044238; GO:1901564; GO:0006518; GO:0043604; GO:1901566; GO:0071704; GO:0009058; GO:0044237; GO:0005488; GO:0010608; GO:0034248; GO:0051246; GO:0008152; GO:0006807; GO:0043603; GO:0044271; G…		VC_0361	fusA1	Q9KUZ7; vch:VC_0361
High	Q9KPH9	Carbamoyl phosphate synthase large chain OS=Vibrio cholerae serotype O1 (strain ATCC 39315 / El Tor Inaba N16961) OX=243277 GN=carB PE=3 SV=1	0	233.573	45	48	96	48	1076	117.8	5.2	0.834	-0.26	0.498867	0.951415	90.9	109.1	9	52.28	90.2	96.5	80.6	159.4	73.4	74166.2	79366	66269.8	131159	60356	4925.9	15093.4	66269.8	31018.9	47537.8	53	53	53	53	53		other metabolic processes	other cell component	other molecular function	Pf02142, Pf02786, Pf02787	[GO:0004088]; GO:0016884; GO:0016879; GO:0016874; GO:0003824; GO:0003674 [GO:0005524]; GO:0032559; GO:0035639; GO:0030554; GO:0032555; GO:0043168; GO:1901265; GO:0017076; GO:0032553; GO:0043167; GO:0097159; GO:0000166; GO:0097367; GO:0005488; GO:1901363; GO:0003674; GO:0036094 [GO:0005737]; GO:0110165; GO:0005622; GO:0005575 [GO:0006526]; GO:0006525; GO:0009084; GO:0009064; GO:1901607; GO:1901605…	69719003	VC_2389	carB	Q9KPH9; vch:VC_2389
High	Q9KNS5	Fumarate reductase flavoprotein subunit OS=Vibrio cholerae serotype O1 (strain ATCC 39315 / El Tor Inaba N16961) OX=243277 GN=VC_2656 PE=3 SV=1	0	230.886	55	33	183	33	602	66.4	6.02	1.447	0.53	0.283285	0.823177	118.3	81.7	12.49	5.97	130.1	112.5	101.7	81.1	74.6	173868	150442	135891	108461	99676.8	11547.8	28610.2	135891	25650.8	78507.9	42	42	42	42	42		other metabolic processes	plasma membrane;other membranes	other molecular function	Pf00890, Pf02910	[GO:0000104]; GO:0016627; GO:0016491; GO:0003824; GO:0003674 [GO:0005886]; GO:0016020; GO:0071944; GO:0110165; GO:0005575 [GO:0006113]; GO:0015980; GO:0006091; GO:0044237; GO:0008152; GO:0009987; GO:0008150 [GO:0009055]; GO:0016491; GO:0022900; GO:0003824; GO:0006091; GO:0003674; GO:0044237; GO:0008152; GO:0009987; GO:0008150 [GO:0009061]; GO:0045333; GO:0015980; GO:0006091; GO:0044237; GO:000815…		VC_2656		Q9KNS5; vch:VC_2656
High	Q9KNH5	ATP synthase subunit beta OS=Vibrio cholerae serotype O1 (strain ATCC 39315 / El Tor Inaba N16961) OX=243277 GN=atpD PE=3 SV=3	0	228.971	64	24	186	24	467	50.5	4.94	1.122	0.17	0.789614	0.981197	105.8	94.2	25.64	16	124.8	108	73.5	107.8	85.9	135710	117379	79883.4	117187	93362.4	9013.4	22322.5	79883.4	27714.4	73534.6	37	37	37	37	37		other metabolic processes;transport	plasma membrane;other membranes	transporter activity;other molecular function	Pf00006, Pf02874	[GO:0005524]; GO:0032559; GO:0035639; GO:0030554; GO:0032555; GO:0043168; GO:1901265; GO:0017076; GO:0032553; GO:0043167; GO:0097159; GO:0000166; GO:0097367; GO:0005488; GO:1901363; GO:0003674; GO:0036094 [GO:0005886]; GO:0016020; GO:0071944; GO:0110165; GO:0005575 [GO:0016887]; GO:0017111; GO:0140657; GO:0016462; GO:0003674; GO:0016818; GO:0016817; GO:0016787; GO:0003824 [GO:0045261]; GO:0033178…	69721148	VC_2764	atpD	Q9KNH5; vch:VC_2764
High	Q9KT08	Phosphate acetyltransferase OS=Vibrio cholerae serotype O1 (strain ATCC 39315 / El Tor Inaba N16961) OX=243277 GN=pta PE=3 SV=1	0	227.533	56	31	157	31	714	76.8	5.41	1.246	0.32	0.548712	0.974512	111	89	24.99	10.08	128.7	112.8	76.9	97.2	84.3	136092	119272	81339.6	102778	89104.2	9038.7	22682.4	81339.6	24306.7	70180.7	38	38	38	38	38		other metabolic processes	other cell component	other molecular function	Pf01515, Pf07085, Pf13500	[GO:0005737]; GO:0110165; GO:0005622; GO:0005575 [GO:0006085]; GO:0006084; GO:0071616; GO:0006637; GO:0009152; GO:0034030; GO:0034033; GO:0035384; GO:0043604; GO:0009150; GO:0033875; GO:0034032; GO:0035383; GO:0043603; GO:0006164; GO:0009260; GO:0033866; GO:0072522; GO:0044272; GO:1901576; GO:0044271; GO:0006163; GO:0009259; GO:0033865; GO:0072521; GO:0006790; GO:0071704; GO:0006807; GO:0009165; …	69720211	VC_1097	pta	Q9KT08; vch:VC_1097
High	Q9KQT0	Periplasmic chaperone PpiD OS=Vibrio cholerae serotype O1 (strain ATCC 39315 / El Tor Inaba N16961) OX=243277 GN=VC_1918 PE=3 SV=1	0	225.27	63	34	92	34	619	68.4	4.72	0.98	-0.03	0.871042	0.983654	99	101	3.99	2.42	104.7	97.6	97.9	98.2	101.6	66431.5	61948.6	62149.9	62330.2	64500.5	4412.2	11781	62149.9	14740.9	50802.2	39	39	39	39	39			other membranes	other molecular function	Pf13616, Pf13624	[GO:0003755]; GO:0016859; GO:0140096; GO:0016853; GO:0003824; GO:0003674 [GO:0016020]; GO:0110165; GO:0005575		VC_1918		Q9KQT0; vch:VC_1918
High	Q9KU60	Lysine--tRNA ligase OS=Vibrio cholerae serotype O1 (strain ATCC 39315 / El Tor Inaba N16961) OX=243277 GN=lysS PE=3 SV=2	0	222.348	57	36	138	36	510	58	5.66	1.116	0.16	0.803997	0.981197	105.5	94.5	9.65	5.86	99.8	100.9	118.1	94.3	86.8	95647.3	96708.7	113170	90353.8	83168.5	6352.6	18391.5	113170	21368.5	65505.6	45	45	45	45	45	Met-loss [N-Term]	protein metabolism;RNA metabolism OR transcription;other metabolic processes	cytosol	nucleic acid binding activity;other molecular function	Pf00152, Pf01336	[GO:0000049]; GO:0003723; GO:0003676; GO:0097159; GO:0005488; GO:0003674 [GO:0000287]; GO:0046872; GO:0043169; GO:0043167; GO:0005488; GO:0003674 [GO:0004824]; GO:0004812; GO:0016875; GO:0140101; GO:0016874; GO:0140098; GO:0003824; GO:0140640; GO:0003674 [GO:0005524]; GO:0032559; GO:0035639; GO:0030554; GO:0032555; GO:0043168; GO:1901265; GO:0017076; GO:0032553; GO:0043167; GO:0097159; GO:0000166…	69720580	VC_0664	lysS	Q9KU60; vch:VC_0664
High	Q9KU86	ATP-dependent zinc metalloprotease FtsH OS=Vibrio cholerae serotype O1 (strain ATCC 39315 / El Tor Inaba N16961) OX=243277 GN=ftsH PE=3 SV=1	0	218.198	57	37	95	37	651	71.7	5.31	1.095	0.13	0.850971	0.983654	104.5	95.5	11.57	5.93	99.3	98.9	120.3	94.6	87	62047.8	61814.2	75230.5	59113.8	54356.1	4121	11755.5	75230.5	13980.3	42812.2	42	42	42	42	42		protein metabolism;other metabolic processes;other biological processes	plasma membrane;other membranes	other molecular function	Pf00004, Pf01434, Pf06480, Pf17862	[GO:0004176]; GO:0008233; GO:0140657; GO:0016787; GO:0140096; GO:0003674; GO:0003824 [GO:0004222]; GO:0004175; GO:0008237; GO:0008233; GO:0016787; GO:0140096; GO:0003824; GO:0003674 [GO:0005524]; GO:0032559; GO:0035639; GO:0030554; GO:0032555; GO:0043168; GO:1901265; GO:0017076; GO:0032553; GO:0043167; GO:0097159; GO:0000166; GO:0097367; GO:0005488; GO:1901363; GO:0003674; GO:0036094 [GO:0005886]…		VC_0637	ftsH	Q9KU86; vch:VC_0637
High	Q9KU18	Chaperone protein ClpB OS=Vibrio cholerae serotype O1 (strain ATCC 39315 / El Tor Inaba N16961) OX=243277 GN=clpB PE=3 SV=1	0	217.214	55	50	91	50	857	95.8	5.66	0.648	-0.63	0.140405	0.650416	78.7	121.3	16.99	9.19	93.6	83.1	66.3	120.2	136.8	63792.7	56654.5	45193.6	81901.4	93281.5	4236.9	10774.2	45193.6	19369.5	73470.9	52	52	52	52	52		protein metabolism;other metabolic processes;stress response	other cell component	other molecular function	Pf00004, Pf02861, Pf07724, Pf10431, Pf17871	[GO:0005524]; GO:0032559; GO:0035639; GO:0030554; GO:0032555; GO:0043168; GO:1901265; GO:0017076; GO:0032553; GO:0043167; GO:0097159; GO:0000166; GO:0097367; GO:0005488; GO:1901363; GO:0003674; GO:0036094 [GO:0005737]; GO:0110165; GO:0005622; GO:0005575 [GO:0016887]; GO:0017111; GO:0140657; GO:0016462; GO:0003674; GO:0016818; GO:0016817; GO:0016787; GO:0003824 [GO:0034605]; GO:0009408; GO:0033554…		VC_0711	clpB	Q9KU18; vch:VC_0711
High	Q9KV33	Large ribosomal subunit protein uL1 OS=Vibrio cholerae serotype O1 (strain ATCC 39315 / El Tor Inaba N16961) OX=243277 GN=rplA PE=3 SV=1	0	216.45	84	26	401	26	233	24.6	9.61	0.925	-0.11	0.728591	0.981197	96.1	103.9	19.97	16.31	84.2	92.4	122	89	112.2	182971	200773	265074	193361	243775	12152.4	38181.9	265074	45729.4	192003	31	31	31	31	31	Met-loss [N-Term]	protein metabolism;other metabolic processes;other biological processes	cytosol;translational apparatus	nucleic acid binding activity;other molecular function	Pf00687	[GO:0000049]; GO:0003723; GO:0003676; GO:0097159; GO:0005488; GO:0003674 [GO:0003735]; GO:0005198; GO:0003674 [GO:0006412]; GO:0009059; GO:0019538; GO:0043043; GO:0010467; GO:0043170; GO:0044249; GO:1901576; GO:0044238; GO:1901564; GO:0006518; GO:0043604; GO:1901566; GO:0071704; GO:0009058; GO:0044237; GO:0008152; GO:0006807; GO:0043603; GO:0044271; GO:0009987; GO:0008150; GO:0034641 [GO:0006417]…	69720940	VC_0325	rplA	Q9KV33; vch:VC_0325
High	Q9KV62	Biotin carboxylase OS=Vibrio cholerae serotype O1 (strain ATCC 39315 / El Tor Inaba N16961) OX=243277 GN=VC_0295 PE=4 SV=1	0	215.048	62	35	105	35	447	49.4	7.33	0.914	-0.13	0.699869	0.981197	95.5	104.5	18.06	1.85	86.9	91.8	120.2	101.8	99.2	68989.2	72916.8	95462.8	80863.6	78775	4582	13866.9	95462.8	19124	62045.2	46	46	46	46	46		other metabolic processes		other molecular function	Pf00289, Pf02785, Pf02786	[GO:0003989]; GO:0016421; GO:0016885; GO:0016874; GO:0003824; GO:0003674 [GO:0004075]; GO:0016879; GO:0016874; GO:0003824; GO:0003674 [GO:0005524]; GO:0032559; GO:0035639; GO:0030554; GO:0032555; GO:0043168; GO:1901265; GO:0017076; GO:0032553; GO:0043167; GO:0097159; GO:0000166; GO:0097367; GO:0005488; GO:1901363; GO:0003674; GO:0036094 [GO:0006633]; GO:0006631; GO:0008610; GO:0072330; GO:0032787…	69720981	VC_0295		Q9KV62; vch:VC_0295
High	Q56648	Alanine--tRNA ligase OS=Vibrio cholerae serotype O1 (strain ATCC 39315 / El Tor Inaba N16961) OX=243277 GN=alaS PE=3 SV=2	0	213.689	55	40	99	40	860	93.8	5.49	0.98	-0.03	0.870579	0.983654	99	101	8.41	5.03	91.2	98.9	107.9	97.4	104.6	57301.2	62102	67780.1	61154.2	65663.9	3805.8	11810.2	67780.1	14462.8	51718.5	47	47	47	47	47	Met-loss [N-Term]	protein metabolism;RNA metabolism OR transcription;other metabolic processes;other biological processes	cytosol	nucleic acid binding activity;other molecular function	Pf01411, Pf02272, Pf07973	[GO:0000049]; GO:0003723; GO:0003676; GO:0097159; GO:0005488; GO:0003674 [GO:0002161]; GO:0052689; GO:0140101; GO:0106074; GO:0016788; GO:0140098; GO:0006399; GO:0006450; GO:0016787; GO:0140640; GO:0034660; GO:0065008; GO:0003824; GO:0016070; GO:0065007; GO:0003674; GO:0090304; GO:0008150; GO:0006139; GO:0043170; GO:0006725; GO:0034641; GO:0044238; GO:0046483; GO:1901360; GO:0071704; GO:0044237; …		VC_0545	alaS	Q56648; Q9KUH6; vch:VC_0545
High	Q9KQJ8	Glyceraldehyde-3-phosphate dehydrogenase OS=Vibrio cholerae serotype O1 (strain ATCC 39315 / El Tor Inaba N16961) OX=243277 GN=VC_2000 PE=3 SV=1	0	213.491	88	34	571	33	331	35.3	6.18	0.736	-0.44	0.284997	0.823177	84.8	115.2	17.38	8.62	73.4	86.7	103.9	110.8	125.2	207311	244948	293465	312903	353529	13768.9	46582.8	293465	74000.7	278448	41	41	41	41	41	Met-loss [N-Term]	other metabolic processes		other molecular function	Pf00044, Pf02800	[GO:0006006]; GO:0019318; GO:0005996; GO:0005975; GO:0044281; GO:0044238; GO:0071704; GO:0008152; GO:0008150 [GO:0016620]; GO:0016903; GO:0016491; GO:0003824; GO:0003674 [GO:0050661]; GO:0030554; GO:0017076; GO:0000166; GO:1901265; GO:1901363; GO:0097159; GO:0036094; GO:0005488; GO:0003674 [GO:0051287]; GO:0030554; GO:0017076; GO:0000166; GO:1901265; GO:1901363; GO:0097159; GO:0036094; GO:0005488…		VC_2000		Q9KQJ8; vch:VC_2000
High	Q9KPV3	Elongation factor Ts OS=Vibrio cholerae serotype O1 (strain ATCC 39315 / El Tor Inaba N16961) OX=243277 GN=tsf PE=3 SV=1	0	213.472	85	28	435	28	280	29.8	5.19	0.834	-0.26	0.500993	0.951415	91	109	25.13	25.57	75.1	88.3	121.4	88.2	127.1	130551	153589	211087	153311	220972	8670.8	29208.7	211087	36257.6	174043	34	34	34	34	34	Met-loss [N-Term]	protein metabolism;other metabolic processes	other cell component	nucleic acid binding activity	Pf00889	[GO:0003746]; GO:0008135; GO:0006414; GO:0090079; GO:0006412; GO:0009059; GO:0003676; GO:0045182; GO:0019538; GO:0043043; GO:0010467; GO:0043170; GO:0044249; GO:1901576; GO:0097159; GO:0003674; GO:0006417; GO:0044238; GO:1901564; GO:0006518; GO:0043604; GO:1901566; GO:0071704; GO:0009058; GO:0044237; GO:0005488; GO:0010608; GO:0034248; GO:0051246; GO:0008152; GO:0006807; GO:0043603; GO:0044271; G…	69719116	VC_2259	tsf	Q9KPV3; vch:VC_2259
High	Q9KPC5	Enolase OS=Vibrio cholerae serotype O1 (strain ATCC 39315 / El Tor Inaba N16961) OX=243277 GN=eno PE=3 SV=1	0	209.744	75	27	379	27	433	45.8	5.15	0.697	-0.52	0.212802	0.763362	82.1	117.9	11.28	5.76	81.8	82.3	99.2	113.5	123.1	148255	149195	179795	205638	223092	9846.6	28373	179795	48633	175713	31	31	31	31	31		other metabolic processes	non-structural extracellular;cytosol;other cell component	other molecular function	Pf00113, Pf03952	[GO:0000015]; GO:1902494; GO:0005829; GO:0032991; GO:0110165; GO:0005737; GO:0005575; GO:0005622 [GO:0000287]; GO:0046872; GO:0043169; GO:0043167; GO:0005488; GO:0003674 [GO:0004634]; GO:0016836; GO:0016835; GO:0016829; GO:0003824; GO:0003674 [GO:0005576]; GO:0110165; GO:0005575 [GO:0006096]; GO:0006090; GO:0006091; GO:0016052; GO:0019364; GO:0046032; GO:0046034; GO:0046496; GO:0032787; GO:004423…	69718946	VC_2447	eno	Q9KPC5; vch:VC_2447
High	Q9KQD7	Phosphorelay protein LuxU OS=Vibrio cholerae serotype O1 (strain ATCC 39315 / El Tor Inaba N16961) OX=243277 GN=VC_2063 PE=4 SV=1	0	201.423	49	35	74	35	785	84	4.83	1.272	0.35	0.50601	0.95685	112	88	15.26	6.69	115.2	116	87.5	94.9	86.4	82716.3	83260.9	62838	68163.8	62008.5	5493.7	15834.1	62838	16120.6	48839.5	41	41	41	41	41		protein metabolism;other metabolic processes;signal transduction;other biological processes	other cell component	kinase activity	Pf01584, Pf01627, Pf02518, Pf02895	[GO:0000155]; GO:0004673; GO:0140299; GO:0000160; GO:0004672; GO:0016775; GO:0018106; GO:0003674; GO:0035556; GO:0016301; GO:0016773; GO:0140096; GO:0016772; GO:0006468; GO:0018202; GO:0007165; GO:0003824; GO:0016740; GO:0016310; GO:0036211; GO:0018193; GO:0009987; GO:0050794; GO:0007154; GO:0023052; GO:0051716; GO:0006796; GO:0019538; GO:0043412; GO:0008150; GO:0050789; GO:0050896; GO:0006793; G…		VC_2063		Q9KQD7; vch:VC_2063
High	Q9KNF1	Alpha-1,4 glucan phosphorylase OS=Vibrio cholerae serotype O1 (strain ATCC 39315 / El Tor Inaba N16961) OX=243277 GN=VC_A0013 PE=3 SV=1	0	201.294	52	40	147	40	817	92.5	6.43	0.305	-1.71	0.000112249	0.00355989	46.8	153.2	4.2	2.58	52.3	54.5	50.1	168.4	174.6	48704.8	50730.3	46637.1	156652	162464	3234.8	9647.6	46637.1	37047.8	127960	44	44	44	44	44		other metabolic processes	other cell component	other molecular function	Pf00343	[GO:0005737]; GO:0110165; GO:0005622; GO:0005575 [GO:0005980]; GO:0005977; GO:0009251; GO:0006112; GO:0044042; GO:0000272; GO:0015980; GO:0005976; GO:0009057; GO:0016052; GO:0006091; GO:0005975; GO:0043170; GO:1901575; GO:0044237; GO:0044238; GO:0071704; GO:0009056; GO:0008152; GO:0009987; GO:0008150 [GO:0008184]; GO:0004645; GO:0016758; GO:0016757; GO:0016740; GO:0003824; GO:0003674 [GO:0030170]…		VC_A0013		Q9KNF1; vch:VC_A0013
High	Q9KVX3	DNA gyrase subunit B OS=Vibrio cholerae serotype O1 (strain ATCC 39315 / El Tor Inaba N16961) OX=243277 GN=gyrB PE=3 SV=1	0	200.744	45	39	96	39	805	89.5	6.04	1.162	0.22	0.705831	0.981197	107.5	92.5	4.06	4.21	103.6	111.6	104.6	87.4	92.8	61483	66208.2	62091.7	51867.6	55048.3	4083.5	12591.1	62091.7	12266.6	43357.4	41	41	41	41	41		cell organization and biogenesis;DNA metabolism;other metabolic processes	other cell component	nucleic acid binding activity;other molecular function	Pf00204, Pf00986, Pf01751, Pf02518, Pf18053, Pf21249	[GO:0003677]; GO:0003676; GO:0097159; GO:0005488; GO:0003674 [GO:0003918]; GO:0003916; GO:0008094; GO:0016853; GO:0140097; GO:0140657; GO:0003824; GO:0140640; GO:0003674 [GO:0005524]; GO:0032559; GO:0035639; GO:0030554; GO:0032555; GO:0043168; GO:1901265; GO:0017076; GO:0032553; GO:0043167; GO:0097159; GO:0000166; GO:0097367; GO:0005488; GO:1901363; GO:0003674; GO:0036094 [GO:0005694]; GO:0043232…		VC_0015	gyrB	Q9KVX3; vch:VC_0015
High	Q9KU76	Polyribonucleotide nucleotidyltransferase OS=Vibrio cholerae serotype O1 (strain ATCC 39315 / El Tor Inaba N16961) OX=243277 GN=pnp PE=3 SV=1	0	200.566	48	33	161	33	709	76.5	5.15	1.29	0.37	0.478949	0.941396	112.6	87.4	2.94	17.1	109.7	106.2	112.7	75.3	96	109484	106039	112456	75183	95862.4	7271.6	20165.9	112456	17780.6	75503.6	37	37	37	37	37		RNA metabolism OR transcription;other metabolic processes	cytosol	nucleic acid binding activity;other molecular function	Pf00013, Pf00575, Pf01138, Pf03725, Pf03726	[GO:0000175]; GO:0008408; GO:0016896; GO:0004527; GO:0004532; GO:0016796; GO:0004518; GO:0004540; GO:0016788; GO:0140098; GO:0016787; GO:0140640; GO:0003824; GO:0003674 [GO:0000287]; GO:0046872; GO:0043169; GO:0043167; GO:0005488; GO:0003674 [GO:0003723]; GO:0003676; GO:0097159; GO:0005488; GO:0003674 [GO:0004654]; GO:0016779; GO:0016772; GO:0016740; GO:0003824; GO:0003674 [GO:0005829]; GO:011016…	69720597	VC_0647	pnp	Q9KU76; vch:VC_0647
High	P0C6Q3	Phosphoglycerate kinase OS=Vibrio cholerae serotype O1 (strain ATCC 39315 / El Tor Inaba N16961) OX=243277 GN=pgk PE=3 SV=1	0	198.728	75	28	272	28	387	41	5.01	0.801	-0.32	0.423244	0.914943	89	111	23.63	20.49	66.7	92.2	108.5	99.4	133.1	93224.5	128811	151634	138894	185963	6191.7	24496.5	151634	32848.2	146469	37	37	37	37	37	Met-loss [N-Term]	other metabolic processes	cytosol	kinase activity;other molecular function	Pf00162	[GO:0004618]; GO:0016301; GO:0016774; GO:0016772; GO:0016740; GO:0003824; GO:0003674 [GO:0005524]; GO:0032559; GO:0035639; GO:0030554; GO:0032555; GO:0043168; GO:1901265; GO:0017076; GO:0032553; GO:0043167; GO:0097159; GO:0000166; GO:0097367; GO:0005488; GO:1901363; GO:0003674; GO:0036094 [GO:0005829]; GO:0110165; GO:0005737; GO:0005575; GO:0005622 [GO:0006094]; GO:0006006; GO:0019319; GO:0019318…	66938812	VC_0477	pgk	P0C6Q3; P96154; Q9KUN8; vch:VC_0477
High	Q9KRC8	Chromosome partition protein MukB OS=Vibrio cholerae serotype O1 (strain ATCC 39315 / El Tor Inaba N16961) OX=243277 GN=mukB PE=3 SV=1	0	197.32	36	50	79	50	1491	169.9	5.52	1.249	0.32	0.543982	0.973839	111.1	88.9	2.41	2.79	112.2	107.8	107.5	84.6	88	65988.4	63382.1	63232.6	49749.1	51751.6	4382.7	12053.7	63232.6	11765.5	40760.8	51	51	51	51	51		cell cycle OR cell proliferation;cell organization and biogenesis;DNA metabolism;other metabolic processes;other biological processes	other cell component	nucleic acid binding activity;other molecular function	Pf04310, Pf13558, Pf16330	[GO:0003677]; GO:0003676; GO:0097159; GO:0005488; GO:0003674 [GO:0005524]; GO:0032559; GO:0035639; GO:0030554; GO:0032555; GO:0043168; GO:1901265; GO:0017076; GO:0032553; GO:0043167; GO:0097159; GO:0000166; GO:0097367; GO:0005488; GO:1901363; GO:0003674; GO:0036094 [GO:0005737]; GO:0110165; GO:0005622; GO:0005575 [GO:0006260]; GO:0006259; GO:0090304; GO:0006139; GO:0043170; GO:0006725; GO:0034641…		VC_1714	mukB	Q9KRC8; vch:VC_1714
High	Q9KNN3	Aspartate ammonia-lyase OS=Vibrio cholerae serotype O1 (strain ATCC 39315 / El Tor Inaba N16961) OX=243277 GN=VC_2698 PE=3 SV=1	0	195.328	57	30	224	30	483	52.8	5.22	2.165	1.11	0.0187312	0.211853	136.8	63.2	4.56	5.39	129.6	130.6	120.1	57.6	62.2	214048	215702	198415	95185.3	102725	14216.3	41020.9	198415	22511.1	80908.9	32	32	32	32	32	Met-loss [N-Term]	other metabolic processes	cytosol	other molecular function	Pf00206, Pf10415	[GO:0005829]; GO:0110165; GO:0005737; GO:0005575; GO:0005622 [GO:0006099]; GO:0044238; GO:0009060; GO:0008152; GO:0045333; GO:0008150; GO:0015980; GO:0006091; GO:0044237; GO:0009987 [GO:0006531]; GO:0009066; GO:0043648; GO:1901605; GO:0019752; GO:0006520; GO:0043436; GO:0044238; GO:1901564; GO:0006082; GO:0008152; GO:0006807; GO:0071704; GO:0044237; GO:0044281; GO:0008150; GO:0009987 [GO:0008797]…		VC_2698		Q9KNN3; vch:VC_2698
High	Q9KNF0	4-alpha-glucanotransferase OS=Vibrio cholerae serotype O1 (strain ATCC 39315 / El Tor Inaba N16961) OX=243277 GN=VC_A0014 PE=3 SV=1	0	194.996	48	33	77	33	726	81.3	5.66	0.44	-1.18	0.00694015	0.112461	61.2	138.8	6.69	16.74	70.3	66.1	61.5	133.2	168.9	42702.9	40120.1	37342.5	80871.2	102587	2836.2	7629.8	37342.5	19125.8	80800	37	37	37	37	37	Met-loss [N-Term]	other metabolic processes		other molecular function	Pf02446, Pf21226	[GO:0004134]; GO:0016758; GO:0016757; GO:0016740; GO:0003824; GO:0003674 [GO:0005975]; GO:0044238; GO:0071704; GO:0008152; GO:0008150 [GO:0102500]; GO:0016758; GO:0016757; GO:0016740; GO:0003824; GO:0003674		VC_A0014		Q9KNF0; vch:VC_A0014
High	Q9KNH3	ATP synthase subunit alpha OS=Vibrio cholerae serotype O1 (strain ATCC 39315 / El Tor Inaba N16961) OX=243277 GN=atpA PE=3 SV=2	0	192.951	63	33	129	33	513	55.6	5.88	0.956	-0.07	0.808084	0.981197	97.7	102.3	3.54	0.88	97.9	95.1	102	103.1	101.8	84410.8	82003.5	87977.5	88886	87781.6	5606.3	15595	87977.5	21021.3	69138.9	36	36	36	36	36		other metabolic processes;transport	plasma membrane;other membranes	transporter activity;other molecular function	Pf00006, Pf00306, Pf02874	[GO:0005524]; GO:0032559; GO:0035639; GO:0030554; GO:0032555; GO:0043168; GO:1901265; GO:0017076; GO:0032553; GO:0043167; GO:0097159; GO:0000166; GO:0097367; GO:0005488; GO:1901363; GO:0003674; GO:0036094 [GO:0005886]; GO:0016020; GO:0071944; GO:0110165; GO:0005575 [GO:0015986]; GO:0006754; GO:0009152; GO:0009206; GO:0046034; GO:0006164; GO:0009150; GO:0009260; GO:0009145; GO:0009201; GO:0009205;…	69721150	VC_2766	atpA	Q9KNH3; vch:VC_2766
High	Q9KSK0	Ribonucleoside-diphosphate reductase OS=Vibrio cholerae serotype O1 (strain ATCC 39315 / El Tor Inaba N16961) OX=243277 GN=VC_1256 PE=3 SV=1	0	192.828	48	40	87	40	761	85.8	6.62	1.023	0.03	0.979508	0.99534	101.2	98.8	4.96	3.32	97.6	99.9	107.2	95.3	99.9	67468.5	69060.1	74131.5	65918.3	69089.4	4481	13133.5	74131.5	15589.5	54416.5	43	43	43	43	43		DNA metabolism;other metabolic processes	cytosol	other molecular function	Pf00317, Pf02867, Pf03477	[GO:0004748]; GO:0061731; GO:0016728; GO:0016725; GO:0016491; GO:0003824; GO:0003674 [GO:0005524]; GO:0032559; GO:0035639; GO:0030554; GO:0032555; GO:0043168; GO:1901265; GO:0017076; GO:0032553; GO:0043167; GO:0097159; GO:0000166; GO:0097367; GO:0005488; GO:1901363; GO:0003674; GO:0036094 [GO:0005971]; GO:1990204; GO:0005829; GO:1902494; GO:0110165; GO:0005737; GO:0032991; GO:0005575; GO:0005622 …	69720062	VC_1256		Q9KSK0; vch:VC_1256
High	Q9KV22	2,3-bisphosphoglycerate-independent phosphoglycerate mutase OS=Vibrio cholerae serotype O1 (strain ATCC 39315 / El Tor Inaba N16961) OX=243277 GN=gpmI PE=3 SV=1	0	188.064	49	26	87	26	510	55.3	5.24	0.863	-0.21	0.571605	0.979422	92.7	107.3	6.11	7.14	90.1	93	101.3	113.3	102.4	58616.2	60453.4	65862.5	73668.9	66586.2	3893.1	11496.7	65862.5	17422.5	52444.9	35	35	35	35	35		other metabolic processes	cytosol	other molecular function	Pf01676, Pf06415	[GO:0005829]; GO:0110165; GO:0005737; GO:0005575; GO:0005622 [GO:0006007]; GO:0006006; GO:0019320; GO:0019318; GO:0046365; GO:0005996; GO:0016052; GO:0044282; GO:0005975; GO:0044281; GO:1901575; GO:0009056; GO:0044238; GO:0071704; GO:0008152; GO:0008150 [GO:0006096]; GO:0006090; GO:0006091; GO:0016052; GO:0019364; GO:0046032; GO:0046034; GO:0046496; GO:0032787; GO:0044237; GO:0005975; GO:1901575;…		VC_0336	gpmI	Q9KV22; vch:VC_0336
High	Q9KNK0	Phosphoenolpyruvate carboxykinase (ATP) OS=Vibrio cholerae serotype O1 (strain ATCC 39315 / El Tor Inaba N16961) OX=243277 GN=pckA PE=3 SV=3	0	187.407	66	37	205	37	542	59.8	5.9	1.351	0.43	0.392862	0.899885	114.9	85.1	3.06	11.22	107.6	111.8	114.4	89.7	76.5	112213	116598	119243	93474.9	79735.6	7452.8	22173.9	119243	22106.6	62801.7	38	38	38	38	38	Met-loss [N-Term]	other metabolic processes	cytosol	other molecular function	Pf01293	[GO:0004612]; GO:0004611; GO:0016831; GO:0016830; GO:0016829; GO:0003824; GO:0003674 [GO:0005524]; GO:0032559; GO:0035639; GO:0030554; GO:0032555; GO:0043168; GO:1901265; GO:0017076; GO:0032553; GO:0043167; GO:0097159; GO:0000166; GO:0097367; GO:0005488; GO:1901363; GO:0003674; GO:0036094 [GO:0005829]; GO:0110165; GO:0005737; GO:0005575; GO:0005622 [GO:0006094]; GO:0006006; GO:0019319; GO:0019318…	69718668	VC_2738	pckA	Q9KNK0; vch:VC_2738
High	Q9KT69	Methionine--tRNA ligase OS=Vibrio cholerae serotype O1 (strain ATCC 39315 / El Tor Inaba N16961) OX=243277 GN=metG PE=3 SV=2	0	185.539	49	33	70	33	683	76.9	5.44	1.14	0.19	0.751091	0.981197	106.5	93.5	13.6	24.67	87.1	107.5	113.8	79.1	112.5	44444.9	54871.7	58095.3	40350.9	57401	2951.9	10435.2	58095.3	9542.9	45210.4	39	39	39	39	39		protein metabolism;RNA metabolism OR transcription;other metabolic processes	cytosol	nucleic acid binding activity;other molecular function	Pf01588, Pf09334, Pf19303	[GO:0000049]; GO:0003723; GO:0003676; GO:0097159; GO:0005488; GO:0003674 [GO:0004825]; GO:0004812; GO:0016875; GO:0140101; GO:0016874; GO:0140098; GO:0003824; GO:0140640; GO:0003674 [GO:0005524]; GO:0032559; GO:0035639; GO:0030554; GO:0032555; GO:0043168; GO:1901265; GO:0017076; GO:0032553; GO:0043167; GO:0097159; GO:0000166; GO:0097367; GO:0005488; GO:1901363; GO:0003674; GO:0036094 [GO:0005829]…		VC_1036	metG	Q9KT69; vch:VC_1036
High	Q9KVN3	DNA polymerase I OS=Vibrio cholerae serotype O1 (strain ATCC 39315 / El Tor Inaba N16961) OX=243277 GN=polA PE=3 SV=1	0	185.221	44	31	53	31	934	103.8	5.3	1.094	0.13	0.852558	0.983654	104.5	95.5	12.19	1.34	96.2	100.3	120.2	90.8	92.5	30792.5	32095.8	38488.1	29063.8	29619.8	2045.1	6103.8	38488.1	6873.5	23329.3	36	36	36	36	36	Met-loss [N-Term]	DNA metabolism;other metabolic processes;stress response		nucleic acid binding activity;other molecular function	Pf00476, Pf01367, Pf01612, Pf02739	[GO:0003677]; GO:0003676; GO:0097159; GO:0005488; GO:0003674 [GO:0003887]; GO:0034061; GO:0016779; GO:0140097; GO:0071897; GO:0016772; GO:0140640; GO:0006259; GO:0009059; GO:0034654; GO:0016740; GO:0003824; GO:0090304; GO:0043170; GO:0044249; GO:1901576; GO:0006139; GO:0018130; GO:0019438; GO:0044271; GO:1901362; GO:0003674; GO:0071704; GO:0009058; GO:0044237; GO:0006725; GO:0034641; GO:0044238; …		VC_0108	polA	Q9KVN3; vch:VC_0108
High	Q9KSR8	NAD-dependent malic enzyme OS=Vibrio cholerae serotype O1 (strain ATCC 39315 / El Tor Inaba N16961) OX=243277 GN=maeA PE=3 SV=2	0	184.623	69	30	84	30	562	62.1	6.19	1.614	0.69	0.155986	0.687081	123.5	76.5	25.86	14.25	142.6	121.9	83.5	83.6	68.3	78866	67425.9	46169.2	46234.7	37770	5238	12822.7	46169.2	10934.4	29748.6	34	34	34	34	34		other metabolic processes	cytosol	other molecular function	Pf00390, Pf03949	[GO:0004470]; GO:0016615; GO:0016614; GO:0016491; GO:0003824; GO:0003674 [GO:0004471]; GO:0004470; GO:0016616; GO:0016615; GO:0016614; GO:0016491; GO:0003824; GO:0003674 [GO:0005829]; GO:0110165; GO:0005737; GO:0005575; GO:0005622 [GO:0006090]; GO:0032787; GO:0019752; GO:0043436; GO:0006082; GO:0044237; GO:0044281; GO:0071704; GO:0008152; GO:0009987; GO:0008150 [GO:0006108]; GO:0043648; GO:001975…	69720123	VC_1188	maeA	Q9KSR8; vch:VC_1188
High	Q9KVW8	Glycine--tRNA ligase beta subunit OS=Vibrio cholerae serotype O1 (strain ATCC 39315 / El Tor Inaba N16961) OX=243277 GN=glyS PE=3 SV=1	0	184.177	47	34	81	34	688	75.9	5.07	0.905	-0.14	0.676791	0.981197	95	105	7.24	8.25	90.4	95	104.1	111.4	99.1	53958.3	56752	62165.6	66509.9	59176.2	3583.7	10792.8	62165.6	15729.4	46608.7	36	36	36	36	36	Met-loss [N-Term]	protein metabolism;RNA metabolism OR transcription;other metabolic processes	cytosol	other molecular function	Pf02092, Pf05746	[GO:0004814]; GO:0004812; GO:0016875; GO:0140101; GO:0016874; GO:0140098; GO:0003824; GO:0140640; GO:0003674 [GO:0004820]; GO:0004812; GO:0016875; GO:0140101; GO:0016874; GO:0140098; GO:0003824; GO:0140640; GO:0003674 [GO:0005524]; GO:0032559; GO:0035639; GO:0030554; GO:0032555; GO:0043168; GO:1901265; GO:0017076; GO:0032553; GO:0043167; GO:0097159; GO:0000166; GO:0097367; GO:0005488; GO:1901363;…		VC_0020	glyS	Q9KVW8; vch:VC_0020
High	Q9KNZ6	Large ribosomal subunit protein uL5 OS=Vibrio cholerae serotype O1 (strain ATCC 39315 / El Tor Inaba N16961) OX=243277 GN=rplE PE=3 SV=1	0	182.946	89	20	277	20	179	20.1	9.52	1.362	0.45	0.377874	0.890179	115.3	84.7	20.59	2.54	139.2	108.4	93.2	78.2	81	231308	180204	154995	129924	134682	15362.7	34270.1	154995	30726.6	106079	25	25	25	25	25	Met-loss [N-Term]	protein metabolism;other metabolic processes	cytosol;translational apparatus	nucleic acid binding activity;other molecular function	Pf00281, Pf00673	[GO:0000049]; GO:0003723; GO:0003676; GO:0097159; GO:0005488; GO:0003674 [GO:0003723]; GO:0003676; GO:0097159; GO:0005488; GO:0003674 [GO:0003735]; GO:0005198; GO:0003674 [GO:0006412]; GO:0009059; GO:0019538; GO:0043043; GO:0010467; GO:0043170; GO:0044249; GO:1901576; GO:0044238; GO:1901564; GO:0006518; GO:0043604; GO:1901566; GO:0071704; GO:0009058; GO:0044237; GO:0008152; GO:0006807; GO:0043603…	69718812	VC_2584	rplE	Q9KNZ6; vch:VC_2584
High	Q9KTE6	Leucine--tRNA ligase OS=Vibrio cholerae serotype O1 (strain ATCC 39315 / El Tor Inaba N16961) OX=243277 GN=leuS PE=3 SV=2	0	182.781	43	38	76	38	858	96.6	5.35	1.018	0.03	0.966613	0.99534	100.9	99.1	9.35	4.32	97.5	97	113.9	92.9	98.7	49372.5	49111.8	57668.5	47035.2	49996.3	3279.2	9339.8	57668.5	11123.7	39378.4	41	41	41	41	41		protein metabolism;RNA metabolism OR transcription;other metabolic processes	cytosol	other molecular function	Pf00133, Pf08264, Pf09334, Pf13603	[GO:0002161]; GO:0052689; GO:0140101; GO:0106074; GO:0016788; GO:0140098; GO:0006399; GO:0006450; GO:0016787; GO:0140640; GO:0034660; GO:0065008; GO:0003824; GO:0016070; GO:0065007; GO:0003674; GO:0090304; GO:0008150; GO:0006139; GO:0043170; GO:0006725; GO:0034641; GO:0044238; GO:0046483; GO:1901360; GO:0071704; GO:0044237; GO:0006807; GO:0008152; GO:0009987 [GO:0004823]; GO:0004812; GO:0016875; …		VC_0956	leuS	Q9KTE6; vch:VC_0956
High	Q9KUP2	Transketolase 1 OS=Vibrio cholerae serotype O1 (strain ATCC 39315 / El Tor Inaba N16961) OX=243277 GN=tkt1 PE=3 SV=2	0	182.323	45	26	114	2	665	71.6	5.85	0.897	-0.16	0.656338	0.981197	94.5	105.5	1.23	7.67	95.4	96.9	94.6	112.3	100.8	88002.4	89417	87277.6	103622	92963	5844.8	17004.8	87277.6	24506.3	73220	34	34	34	34	34		other metabolic processes	cytosol	other molecular function	Pf00456, Pf02779, Pf02780	[GO:0004802]; GO:0016744; GO:0016740; GO:0003824; GO:0003674 [GO:0005829]; GO:0110165; GO:0005737; GO:0005575; GO:0005622 [GO:0006098]; GO:0006740; GO:0051156; GO:0006091; GO:0006739; GO:0006796; GO:0019637; GO:1901135; GO:0044237; GO:0006163; GO:0046496; GO:0006793; GO:0071704; GO:0008152; GO:0009987; GO:0009117; GO:0072521; GO:0019362; GO:0008150; GO:0006753; GO:0006725; GO:0034641; GO:0046483;…		VC_0473	tkt1	Q9KUP2; vch:VC_0473
High	Q9KTD7	Phosphoenolpyruvate-protein phosphotransferase OS=Vibrio cholerae serotype O1 (strain ATCC 39315 / El Tor Inaba N16961) OX=243277 GN=VC_0965 PE=3 SV=1	0	178.079	61	33	93	33	573	63.1	4.81	1.028	0.04	0.991726	0.996664	101.4	98.6	4.47	7.15	98.7	99.8	107.1	92.3	102.1	59345.6	60002.5	64384.7	55471.1	61382	3941.5	11410.9	64384.7	13118.8	48346	41	41	41	41	41		other metabolic processes;transport	other cell component	kinase activity;other molecular function	Pf00391, Pf02896, Pf05524	[GO:0005737]; GO:0110165; GO:0005622; GO:0005575 [GO:0008965]; GO:0016775; GO:0016772; GO:0016740; GO:0003824; GO:0003674 [GO:0009401]; GO:0098704; GO:0034219; GO:0098657; GO:0098739; GO:0008643; GO:0055085; GO:0006810; GO:0071702; GO:0009987; GO:0051234; GO:0008150; GO:0051179 [GO:0016301]; GO:0016772; GO:0016740; GO:0003824; GO:0003674 [GO:0016310]; GO:0006796; GO:0006793; GO:0044237; GO:000815…	69720331	VC_0965		Q9KTD7; vch:VC_0965
High	Q9KRB2	DNA topoisomerase 1 OS=Vibrio cholerae serotype O1 (strain ATCC 39315 / El Tor Inaba N16961) OX=243277 GN=topA PE=3 SV=1	0	177.947	48	41	73	41	876	97.8	7.81	0.986	-0.02	0.885103	0.984388	99.3	100.7	23.59	7.33	77.4	98.3	124.6	94.7	105	47402.3	60180.6	76255.5	57964.6	64305.4	3148.3	11444.8	76255.5	13708.5	50648.5	42	42	42	42	42		cell organization and biogenesis;DNA metabolism;other metabolic processes	other cell component	nucleic acid binding activity;other molecular function	Pf01131, Pf01396, Pf01751, Pf08272, Pf21372	[GO:0003677]; GO:0003676; GO:0097159; GO:0005488; GO:0003674 [GO:0003917]; GO:0003916; GO:0016853; GO:0140097; GO:0003824; GO:0140640; GO:0003674 [GO:0005694]; GO:0043232; GO:0043228; GO:0043229; GO:0043226; GO:0005622; GO:0110165; GO:0005575 [GO:0006265]; GO:0006259; GO:0071103; GO:0090304; GO:0051276; GO:0006139; GO:0043170; GO:0006996; GO:0006725; GO:0034641; GO:0044238; GO:0046483; GO:1901360…		VC_1730	topA	Q9KRB2; vch:VC_1730
High	Q9KPF6	Dihydrolipoyl dehydrogenase OS=Vibrio cholerae serotype O1 (strain ATCC 39315 / El Tor Inaba N16961) OX=243277 GN=lpd PE=3 SV=1	0	177.008	61	28	113	28	475	51	6.16	0.894	-0.16	0.650184	0.981197	94.4	105.6	38.54	20.99	73.7	85.6	147	82.5	111.2	64758.8	75287.7	129254	72500.2	97772.8	4301.1	14317.8	129254	17146.1	77008.3	36	36	36	36	36		other metabolic processes	other cell component	other molecular function	Pf02852, Pf07992	[GO:0004148]; GO:0016668; GO:0016667; GO:0016491; GO:0003824; GO:0003674 [GO:0005737]; GO:0110165; GO:0005622; GO:0005575 [GO:0006096]; GO:0006090; GO:0006091; GO:0016052; GO:0019364; GO:0046032; GO:0046034; GO:0046496; GO:0032787; GO:0044237; GO:0005975; GO:1901575; GO:0009166; GO:0019362; GO:0072526; GO:0009154; GO:0009181; GO:0046031; GO:0009150; GO:0009205; GO:0019752; GO:0008152; GO:0009987;…		VC_2412	lpd	Q9KPF6; vch:VC_2412
High	Q9KSN6	Phenylalanine--tRNA ligase beta subunit OS=Vibrio cholerae serotype O1 (strain ATCC 39315 / El Tor Inaba N16961) OX=243277 GN=pheT PE=3 SV=1	0	176.885	50	37	99	37	795	86.1	5.19	1.071	0.1	0.904321	0.987571	103.5	96.5	4.82	2.46	106.2	103.6	96.7	98.4	95.1	68721	67066.1	62559.3	63689.7	61510.9	4564.2	12754.3	62559.3	15062.5	48447.5	42	42	42	42	42		protein metabolism;RNA metabolism OR transcription;other metabolic processes	other cell component	nucleic acid binding activity;other molecular function	Pf01588, Pf03147, Pf03483, Pf03484, Pf17759	[GO:0000049]; GO:0003723; GO:0003676; GO:0097159; GO:0005488; GO:0003674 [GO:0000287]; GO:0046872; GO:0043169; GO:0043167; GO:0005488; GO:0003674 [GO:0004826]; GO:0004812; GO:0016875; GO:0140101; GO:0016874; GO:0140098; GO:0003824; GO:0140640; GO:0003674 [GO:0005524]; GO:0032559; GO:0035639; GO:0030554; GO:0032555; GO:0043168; GO:1901265; GO:0017076; GO:0032553; GO:0043167; GO:0097159; GO:0000166…		VC_1220	pheT	Q9KSN6; vch:VC_1220
High	Q9KLE2	ATP-dependent RNA helicase DeaD OS=Vibrio cholerae serotype O1 (strain ATCC 39315 / El Tor Inaba N16961) OX=243277 GN=deaD PE=3 SV=1	0	175.924	57	36	107	36	663	73.7	9.33	1.172	0.23	0.685087	0.981197	107.9	92.1	13.38	11.5	94.9	104	123.1	81.8	96.2	69487.2	76116.7	90072.3	59846.8	70438	4615.1	14475.5	90072.3	14153.6	55478.7	38	38	38	38	38		cell organization and biogenesis;RNA metabolism OR transcription;other metabolic processes;stress response	cytosol	nucleic acid binding activity;other molecular function	Pf00270, Pf00271, Pf03880	[GO:0000027]; GO:0022618; GO:0042255; GO:0042273; GO:0065003; GO:0071826; GO:0022613; GO:0140694; GO:0042254; GO:0022607; GO:0043933; GO:0044085; GO:0070925; GO:0016043; GO:0071840; GO:0006996; GO:0009987; GO:0008150 [GO:0003724]; GO:0004386; GO:0008186; GO:0140098; GO:0140640; GO:0140657; GO:0003824; GO:0003674 [GO:0005524]; GO:0032559; GO:0035639; GO:0030554; GO:0032555; GO:0043168; GO:1901265;…		VC_A0804	deaD	Q9KLE2; vch:VC_A0804
High	Q9KLW7	Transketolase 2 OS=Vibrio cholerae serotype O1 (strain ATCC 39315 / El Tor Inaba N16961) OX=243277 GN=tkt2 PE=3 SV=2	0	175.894	41	25	109	1	664	71.6	5.71	0.747	-0.42	0.2966	0.823177	85.5	114.5	30.55	2	61.5	87.8	115.5	115.9	119.2	385.5	550.4	723.3	726.3	747.1	25.6	104.7	723.3	171.8	588.4	1	1	1	1	1		other metabolic processes	cytosol	other molecular function	Pf00456, Pf02779, Pf02780	[GO:0004802]; GO:0016744; GO:0016740; GO:0003824; GO:0003674 [GO:0005829]; GO:0110165; GO:0005737; GO:0005575; GO:0005622 [GO:0006098]; GO:0006740; GO:0051156; GO:0006091; GO:0006739; GO:0006796; GO:0019637; GO:1901135; GO:0044237; GO:0006163; GO:0046496; GO:0006793; GO:0071704; GO:0008152; GO:0009987; GO:0009117; GO:0072521; GO:0019362; GO:0008150; GO:0006753; GO:0006725; GO:0034641; GO:0046483;…		VC_A0624	tkt2	Q9KLW7; vch:VC_A0624
High	Q9KQC6	Arginine--tRNA ligase OS=Vibrio cholerae serotype O1 (strain ATCC 39315 / El Tor Inaba N16961) OX=243277 GN=argS PE=3 SV=3	0	171.981	48	25	74	25	577	63.8	5.48	1.035	0.05	0.99164	0.996664	101.7	98.3	3.13	6.41	102	97.3	103.3	103.1	94.2	42425.8	40479.1	42977.1	42888.9	39172.1	2817.8	7698.1	42977.1	10143.1	30852.9	32	32	32	32	32		protein metabolism;RNA metabolism OR transcription;other metabolic processes	other cell component	other molecular function	Pf00750, Pf03485, Pf05746	[GO:0004814]; GO:0004812; GO:0016875; GO:0140101; GO:0016874; GO:0140098; GO:0003824; GO:0140640; GO:0003674 [GO:0005524]; GO:0032559; GO:0035639; GO:0030554; GO:0032555; GO:0043168; GO:1901265; GO:0017076; GO:0032553; GO:0043167; GO:0097159; GO:0000166; GO:0097367; GO:0005488; GO:1901363; GO:0003674; GO:0036094 [GO:0005737]; GO:0110165; GO:0005622; GO:0005575 [GO:0006420]; GO:0006418; GO:0043039…		VC_2074	argS	Q9KQC6; vch:VC_2074
High	Q9KSJ8	DNA gyrase subunit A OS=Vibrio cholerae serotype O1 (strain ATCC 39315 / El Tor Inaba N16961) OX=243277 GN=gyrA PE=3 SV=1	0	167.762	39	34	148	34	894	99	5.14	1.215	0.28	0.604438	0.981197	109.7	90.3	11.1	5.66	117.5	108.9	94.1	93.4	86.2	90758.1	84159	72658.3	72116.8	66565.4	6027.8	16004.9	72658.3	17055.4	52428.6	36	36	36	36	36		cell organization and biogenesis;DNA metabolism;other metabolic processes	other cell component	nucleic acid binding activity;other molecular function	Pf00521, Pf03989	[GO:0003677]; GO:0003676; GO:0097159; GO:0005488; GO:0003674 [GO:0005524]; GO:0032559; GO:0035639; GO:0030554; GO:0032555; GO:0043168; GO:1901265; GO:0017076; GO:0032553; GO:0043167; GO:0097159; GO:0000166; GO:0097367; GO:0005488; GO:1901363; GO:0003674; GO:0036094 [GO:0005694]; GO:0043232; GO:0043228; GO:0043229; GO:0043226; GO:0005622; GO:0110165; GO:0005575 [GO:0005737]; GO:0110165; GO:0005622…		VC_1258	gyrA	Q9KSJ8; vch:VC_1258
High	Q9KNJ4	Large ribosomal subunit assembly factor BipA OS=Vibrio cholerae serotype O1 (strain ATCC 39315 / El Tor Inaba N16961) OX=243277 GN=bipA PE=3 SV=1	0	167.149	43	33	154	33	609	67.1	5.31	1.526	0.61	0.213952	0.763362	120.8	79.2	8.53	0.77	127.7	114.3	108.3	75.3	74.5	115674	103513	98058.4	68184.2	67443	7682.7	19685.4	98058.4	16125.4	53119.8	36	36	36	36	36	Met-loss [N-Term]	cell organization and biogenesis	cytosol;other cell component	translation activity;nucleic acid binding activity;other molecular function	Pf00009, Pf00679, Pf03144, Pf21018	[GO:0000027]; GO:0022618; GO:0042255; GO:0042273; GO:0065003; GO:0071826; GO:0022613; GO:0140694; GO:0042254; GO:0022607; GO:0043933; GO:0044085; GO:0070925; GO:0016043; GO:0071840; GO:0006996; GO:0009987; GO:0008150 [GO:0000049]; GO:0003723; GO:0003676; GO:0097159; GO:0005488; GO:0003674 [GO:0003924]; GO:0017111; GO:0016462; GO:0016818; GO:0016817; GO:0016787; GO:0003824; GO:0003674 [GO:0005525]…	69718662	VC_2744	bipA	Q9KNJ4; vch:VC_2744
High	Q9KSW5	Isocitrate dehydrogenase [NADP] OS=Vibrio cholerae serotype O1 (strain ATCC 39315 / El Tor Inaba N16961) OX=243277 GN=VC_1141 PE=3 SV=1	0	165.427	44	31	58	31	741	80.5	5.91	0.529	-0.92	0.0342045	0.325897	69.2	130.8	2.56	8.56	71.7	75.5	73.7	148	131.1	33196	34936.2	34134.5	68533.5	60711.3	2204.8	6644	34134.5	16208	47817.7	34	34	34	34	34		other metabolic processes		other molecular function	Pf03971	[GO:0004450]; GO:0004448; GO:0016616; GO:0016614; GO:0016491; GO:0003824; GO:0003674 [GO:0006097]; GO:0005975; GO:0046487; GO:0044238; GO:0071704; GO:0006081; GO:0032787; GO:0008152; GO:0044237; GO:0019752; GO:0008150; GO:0009987; GO:0043436; GO:0006082; GO:0044281 [GO:0006099]; GO:0044238; GO:0009060; GO:0008152; GO:0045333; GO:0008150; GO:0015980; GO:0006091; GO:0044237; GO:0009987 [GO:0046872]…		VC_1141		Q9KSW5; vch:VC_1141
High	Q9KRZ1	Uncharacterized protein OS=Vibrio cholerae serotype O1 (strain ATCC 39315 / El Tor Inaba N16961) OX=243277 GN=VC_1492 PE=4 SV=1	0	165.032	24	39	62	39	1613	183.4	6.35	0.934	-0.1	0.751382	0.981197	96.6	103.4	18.1	12.44	92.9	120.6	86.6	108.7	91.1	37585.3	48799	35027.9	43968.9	36861.3	2496.3	9280.3	35027.9	10398.5	29032.9	38	38	38	38	38		other metabolic processes		other molecular function	Pf05088, Pf21073, Pf21074, Pf21075, Pf21076, Pf21077, Pf21078, Pf21079	[GO:0004352]; GO:0004353; GO:0016639; GO:0016638; GO:0016491; GO:0003824; GO:0003674 [GO:0019551]; GO:0006103; GO:0006106; GO:0006538; GO:0043648; GO:0006536; GO:0009065; GO:0043649; GO:0019752; GO:0009064; GO:0043603; GO:0009063; GO:1901606; GO:0046395; GO:0043436; GO:1901605; GO:0006807; GO:0006520; GO:1901565; GO:0016054; GO:0006082; GO:0008152; GO:0044238; GO:1901564; GO:1901575; GO:0044248; …		VC_1492		Q9KRZ1; vch:VC_1492
High	Q9KV50	Transcription termination factor Rho OS=Vibrio cholerae serotype O1 (strain ATCC 39315 / El Tor Inaba N16961) OX=243277 GN=rho PE=3 SV=1	0	163.193	56	27	89	27	419	46.7	6.98	1.177	0.24	0.674991	0.981197	108.1	91.9	1.43	1.22	107.2	104.4	106.9	90	91.6	74503.7	72587.5	74316	62572.3	63664.7	4948.3	13804.3	74316	14798.2	50143.9	33	33	33	33	33	Met-loss [N-Term]	RNA metabolism OR transcription;other metabolic processes	cytosol	nucleic acid binding activity;other molecular function	Pf00006, Pf07497, Pf07498	[GO:0003723]; GO:0003676; GO:0097159; GO:0005488; GO:0003674 [GO:0004386]; GO:0140640; GO:0140657; GO:0003824; GO:0003674 [GO:0005524]; GO:0032559; GO:0035639; GO:0030554; GO:0032555; GO:0043168; GO:1901265; GO:0017076; GO:0032553; GO:0043167; GO:0097159; GO:0000166; GO:0097367; GO:0005488; GO:1901363; GO:0003674; GO:0036094 [GO:0005829]; GO:0110165; GO:0005737; GO:0005575; GO:0005622 [GO:0006353…	69720970	VC_0307	rho	Q9KV50; vch:VC_0307
High	Q9KP17	2`,3`-cyclic-nucleotide 2`-phosphodiesterase OS=Vibrio cholerae serotype O1 (strain ATCC 39315 / El Tor Inaba N16961) OX=243277 GN=VC_2562 PE=3 SV=1	0	161.43	59	29	75	29	681	75	5.62	1.146	0.2	0.738262	0.981197	106.8	93.2	5.07	3.97	98.3	107.1	107.7	96.1	90.8	54164.1	59019.7	59385.8	52956.6	50061.7	3597.4	11224	59385.8	12524.1	39429.8	32	32	32	32	32		other metabolic processes	other cell component	other molecular function	Pf00149, Pf02872	[GO:0000166]; GO:1901265; GO:1901363; GO:0097159; GO:0036094; GO:0005488; GO:0003674 [GO:0008254]; GO:0008252; GO:0016791; GO:0042578; GO:0016788; GO:0016787; GO:0003824; GO:0003674 [GO:0008663]; GO:0004112; GO:0008081; GO:0042578; GO:0016788; GO:0016787; GO:0003824; GO:0003674 [GO:0009166]; GO:0009117; GO:1901292; GO:0006753; GO:0034655; GO:0046434; GO:0006796; GO:0019637; GO:0055086; GO:0006139…		VC_2562		Q9KP17; vch:VC_2562
High	Q9KVA5	Perosamine synthase OS=Vibrio cholerae serotype O1 (strain ATCC 39315 / El Tor Inaba N16961) OX=243277 GN=VC_0244 PE=3 SV=1	0	158.606	51	23	142	23	367	41.1	6.06	0.912	-0.13	0.69512	0.981197	95.4	104.6	22.57	2.69	80.9	92.4	124.1	99.4	103.3	63376.7	72380.2	97225.2	77887.8	80912.3	4209.3	13764.9	97225.2	18420.3	63728.5	28	28	28	28	28	Met-loss [N-Term]	other metabolic processes		other molecular function	Pf01041	[GO:0000271]; GO:0005976; GO:0009059; GO:0016051; GO:0005975; GO:0043170; GO:0044249; GO:1901576; GO:0044238; GO:0071704; GO:0009058; GO:0044237; GO:0008152; GO:0009987; GO:0008150 [GO:0008483]; GO:0016769; GO:0016740; GO:0003824; GO:0003674 [GO:0030170]; GO:0043168; GO:0070279; GO:0043167; GO:0019842; GO:0097159; GO:1901363; GO:0005488; GO:0036094; GO:0003674		VC_0244		Q9KVA5; vch:VC_0244
High	Q9KTJ1	Trehalose-6-phosphate hydrolase OS=Vibrio cholerae serotype O1 (strain ATCC 39315 / El Tor Inaba N16961) OX=243277 GN=VC_0911 PE=4 SV=1	0	157.85	49	28	77	28	562	64.8	5.71	1.111	0.15	0.813231	0.981197	105.3	94.7	9.17	0.43	106.8	109.2	91.8	96.4	95.8	63218.1	64651	54370.5	57052.5	56708.2	4198.7	12295	54370.5	13492.8	44664.8	30	30	30	30	30	Met-loss [N-Term]	other metabolic processes	other cell component	other molecular function	Pf00128	[GO:0004556]; GO:0016160; GO:0004553; GO:0016798; GO:0016787; GO:0003824; GO:0003674 [GO:0005737]; GO:0110165; GO:0005622; GO:0005575 [GO:0005993]; GO:0005991; GO:0046352; GO:0005984; GO:0009313; GO:0009311; GO:0016052; GO:0005975; GO:1901575; GO:0044238; GO:0071704; GO:0009056; GO:0008152; GO:0008150 [GO:0008788]; GO:0015927; GO:0004553; GO:0016798; GO:0016787; GO:0003824; GO:0003674 [GO:0009313…		VC_0911		Q9KTJ1; vch:VC_0911
High	Q9KS77	ATP-dependent helicase HrpA OS=Vibrio cholerae serotype O1 (strain ATCC 39315 / El Tor Inaba N16961) OX=243277 GN=VC_1382 PE=4 SV=1	0	155.783	31	39	57	39	1309	149.5	7.62	1.413	0.5	0.318614	0.848667	117.1	82.9	11.25	3.51	122.2	115.9	97.9	84.1	80	41879.3	39713.5	33554.1	28815.7	27421.7	2781.5	7552.5	33554.1	6814.8	21598	40	40	40	40	40				nucleic acid binding activity;other molecular function	Pf00270, Pf00271, Pf04408, Pf07717, Pf11898, Pf21010	[GO:0003723]; GO:0003676; GO:0097159; GO:0005488; GO:0003674 [GO:0003724]; GO:0004386; GO:0008186; GO:0140098; GO:0140640; GO:0140657; GO:0003824; GO:0003674 [GO:0004386]; GO:0140640; GO:0140657; GO:0003824; GO:0003674 [GO:0005524]; GO:0032559; GO:0035639; GO:0030554; GO:0032555; GO:0043168; GO:1901265; GO:0017076; GO:0032553; GO:0043167; GO:0097159; GO:0000166; GO:0097367; GO:0005488; GO:1901363…		VC_1382		Q9KS77; vch:VC_1382
High	Q9KMN7	Threonine--tRNA ligase OS=Vibrio cholerae serotype O1 (strain ATCC 39315 / El Tor Inaba N16961) OX=243277 GN=thrS PE=3 SV=1	0	154.647	49	32	81	32	642	73.4	6.35	1.107	0.15	0.823398	0.983654	105.1	94.9	18.9	0.93	121.4	105.5	82.6	95.9	94.7	75101.7	65247.5	51105	59336.6	58563.2	4988	12408.4	51105	14033	46125.8	36	36	36	36	36	Met-loss [N-Term]	protein metabolism;RNA metabolism OR transcription;other metabolic processes	cytosol	nucleic acid binding activity;other molecular function	Pf00587, Pf02824, Pf03129, Pf07973	[GO:0000049]; GO:0003723; GO:0003676; GO:0097159; GO:0005488; GO:0003674 [GO:0004829]; GO:0004812; GO:0016875; GO:0140101; GO:0016874; GO:0140098; GO:0003824; GO:0140640; GO:0003674 [GO:0005524]; GO:0032559; GO:0035639; GO:0030554; GO:0032555; GO:0043168; GO:1901265; GO:0017076; GO:0032553; GO:0043167; GO:0097159; GO:0000166; GO:0097367; GO:0005488; GO:1901363; GO:0003674; GO:0036094 [GO:0005829]…		VC_A0287	thrS	Q9KMN7; vch:VC_A0287
High	Q9KPS1	Na(+)-translocating NADH-quinone reductase subunit A OS=Vibrio cholerae serotype O1 (strain ATCC 39315 / El Tor Inaba N16961) OX=243277 GN=nqrA PE=1 SV=2	0	154.326	58	29	78	29	446	48.6	6.47	0.78	-0.36	0.374898	0.88712	87.6	112.4	23.54	13.9	73.3	86.9	115.7	101	123	46251.2	54869.5	73024.4	63748.1	77641.6	3071.9	10434.8	73024.4	15076.3	61152.5	36	36	36	36	36		transport		other molecular function	Pf05896, Pf11973	[GO:0006814]; GO:0030001; GO:0006812; GO:0006811; GO:0006810; GO:0051234; GO:0051179; GO:0008150 [GO:0016655]; GO:0016651; GO:0016491; GO:0003824; GO:0003674		VC_2295	nqrA	Q9KPS1; Q9X4Q3; vch:VC_2295
High	Q9KU81	Transcription termination/antitermination protein NusA OS=Vibrio cholerae serotype O1 (strain ATCC 39315 / El Tor Inaba N16961) OX=243277 GN=nusA PE=3 SV=1	0	152.943	51	26	78	26	495	54.9	4.54	1.159	0.21	0.711017	0.981197	107.4	92.6	3.65	4.22	109.3	106.1	101.6	88.8	94.2	53238.6	51666.3	49496.8	43251	45909.3	3535.9	9825.6	49496.8	10228.8	36159.3	28	28	28	28	28		RNA metabolism OR transcription;other metabolic processes;other biological processes	cytosol	nucleic acid binding activity;other molecular function	Pf08529, Pf13184, Pf14520	[GO:0000166]; GO:1901265; GO:1901363; GO:0097159; GO:0036094; GO:0005488; GO:0003674 [GO:0003700]; GO:0140110; GO:0006355; GO:0003674; GO:0010468; GO:2001141; GO:0010556; GO:0051252; GO:0031326; GO:0060255; GO:0019219; GO:0009889; GO:0031323; GO:0019222; GO:0051171; GO:0080090; GO:0050794; GO:0050789; GO:0065007; GO:0008150 [GO:0003723]; GO:0003676; GO:0097159; GO:0005488; GO:0003674 [GO:0005829]…		VC_0642	nusA	Q9KU81; vch:VC_0642
High	Q9KP01	Small ribosomal subunit protein uS5 OS=Vibrio cholerae serotype O1 (strain ATCC 39315 / El Tor Inaba N16961) OX=243277 GN=rpsE PE=3 SV=1	0	151.584	90	21	218	21	167	17.6	9.94	0.949	-0.08	0.791849	0.981197	97.4	102.6	12.66	2.32	85.2	98.1	110	101.6	105	123077	141642	158810	146774	151680	8174.4	26936.7	158810	34711.8	119467	28	28	28	28	28	Met-loss [N-Term]	protein metabolism;other metabolic processes	cytosol;translational apparatus	nucleic acid binding activity;other molecular function	Pf00333, Pf03719	[GO:0003735]; GO:0005198; GO:0003674 [GO:0006412]; GO:0009059; GO:0019538; GO:0043043; GO:0010467; GO:0043170; GO:0044249; GO:1901576; GO:0044238; GO:1901564; GO:0006518; GO:0043604; GO:1901566; GO:0071704; GO:0009058; GO:0044237; GO:0008152; GO:0006807; GO:0043603; GO:0044271; GO:0009987; GO:0008150; GO:0034641 [GO:0019843]; GO:0003723; GO:0003676; GO:0097159; GO:0005488; GO:0003674 [GO:0022627]…	69718817	VC_2579	rpsE	Q9KP01; vch:VC_2579
High	Q9KNZ0	Small ribosomal subunit protein uS3 OS=Vibrio cholerae serotype O1 (strain ATCC 39315 / El Tor Inaba N16961) OX=243277 GN=rpsC PE=3 SV=1	0	150.642	77	21	173	21	233	25.6	10.32	1.096	0.13	0.847757	0.983654	104.6	95.4	2.1	0.28	102.9	106.6	102.8	93.7	94	116201	120456	116138	105808	106234	7717.7	22907.6	116138	25023.4	83672.2	23	23	23	23	23		protein metabolism;other metabolic processes	cytosol;translational apparatus	nucleic acid binding activity;other molecular function	Pf00189, Pf07650	[GO:0003729]; GO:0003723; GO:0003676; GO:0097159; GO:0005488; GO:0003674 [GO:0003735]; GO:0005198; GO:0003674 [GO:0006412]; GO:0009059; GO:0019538; GO:0043043; GO:0010467; GO:0043170; GO:0044249; GO:1901576; GO:0044238; GO:1901564; GO:0006518; GO:0043604; GO:1901566; GO:0071704; GO:0009058; GO:0044237; GO:0008152; GO:0006807; GO:0043603; GO:0044271; GO:0009987; GO:0008150; GO:0034641 [GO:0019843]…	69718806	VC_2590	rpsC	Q9KNZ0; vch:VC_2590
High	Q9KRJ1	Trypsin, putative OS=Vibrio cholerae serotype O1 (strain ATCC 39315 / El Tor Inaba N16961) OX=243277 GN=VC_1649 PE=1 SV=1	0	148.735	40	23	56	23	548	59.5	6.25	1.84	0.88	0.0663709	0.486282	129.6	70.4	24.01	11.8	100.5	115.5	158.2	57.7	68.2	48944.3	56246.7	77058	28112.5	33229	3250.7	10696.7	77058	6648.5	26172	26	26	26	26	26		protein metabolism	other membranes	other molecular function	Pf00089	[GO:0004252]; GO:0004175; GO:0008236; GO:0008233; GO:0017171; GO:0016787; GO:0140096; GO:0003824; GO:0003674 [GO:0006508]; GO:0019538; GO:0043170; GO:0044238; GO:1901564; GO:0071704; GO:0008152; GO:0006807; GO:0008150 [GO:0016020]; GO:0110165; GO:0005575		VC_1649		Q9KRJ1; vch:VC_1649
High	Q9KPV2	Small ribosomal subunit protein uS2 OS=Vibrio cholerae serotype O1 (strain ATCC 39315 / El Tor Inaba N16961) OX=243277 GN=rpsB PE=3 SV=1	0	147.84	76	26	374	26	242	26.8	8.25	1.039	0.05	0.983234	0.99534	101.9	98.1	13.4	4.45	97.2	95.1	120.3	90.7	96.6	161068	157495	199235	150285	160059	10697.6	29951.6	199235	35542.1	126067	31	31	31	31	31	Met-loss [N-Term]	protein metabolism;other metabolic processes	cytosol;translational apparatus	other molecular function	Pf00318	[GO:0003735]; GO:0005198; GO:0003674 [GO:0006412]; GO:0009059; GO:0019538; GO:0043043; GO:0010467; GO:0043170; GO:0044249; GO:1901576; GO:0044238; GO:1901564; GO:0006518; GO:0043604; GO:1901566; GO:0071704; GO:0009058; GO:0044237; GO:0008152; GO:0006807; GO:0043603; GO:0044271; GO:0009987; GO:0008150; GO:0034641 [GO:0022627]; GO:0015935; GO:0022626; GO:0044391; GO:0005840; GO:0005829; GO:1990904;…	69719115	VC_2260	rpsB	Q9KPV2; vch:VC_2260
High	Q9KPC4	CTP synthase OS=Vibrio cholerae serotype O1 (strain ATCC 39315 / El Tor Inaba N16961) OX=243277 GN=pyrG PE=3 SV=3	0	147.342	55	33	144	33	545	59.8	6.54	0.948	-0.08	0.787996	0.981197	97.3	102.7	4.31	5.55	97.9	93.5	102	107.4	99.3	71601.7	68442.7	74616.6	78572.8	72633.8	4755.5	13016.1	74616.6	18582.3	57208.2	32	32	32	32	32		other metabolic processes	cytosol	other molecular function	Pf00117, Pf06418	[GO:0003883]; GO:0016879; GO:0016874; GO:0003824; GO:0003674 [GO:0004359]; GO:0016811; GO:0016810; GO:0016787; GO:0003824; GO:0003674 [GO:0005524]; GO:0032559; GO:0035639; GO:0030554; GO:0032555; GO:0043168; GO:1901265; GO:0017076; GO:0032553; GO:0043167; GO:0097159; GO:0000166; GO:0097367; GO:0005488; GO:1901363; GO:0003674; GO:0036094 [GO:0005829]; GO:0110165; GO:0005737; GO:0005575; GO:0005622…	69718945	VC_2448	pyrG	Q9KPC4; vch:VC_2448
High	Q9KQB3	oxoglutarate dehydrogenase (succinyl-transferring) OS=Vibrio cholerae serotype O1 (strain ATCC 39315 / El Tor Inaba N16961) OX=243277 GN=VC_2087 PE=3 SV=1	0	146.232	32	31	60	31	936	105.3	6.19	0.813	-0.3	0.450896	0.933094	89.7	110.3	2.04	13.23	91.5	89.4	93.2	123.5	102.4	42073	41136	42850.8	56812.9	47090	2794.3	7823	42850.8	13436.1	37089.2	31	31	31	31	31		other metabolic processes	cytosol;other cell component	other molecular function	Pf00676, Pf02779, Pf16078, Pf16870	[GO:0004591]; GO:0016624; GO:0016903; GO:0016491; GO:0003824; GO:0003674 [GO:0005829]; GO:0110165; GO:0005737; GO:0005575; GO:0005622 [GO:0006099]; GO:0044238; GO:0009060; GO:0008152; GO:0045333; GO:0008150; GO:0015980; GO:0006091; GO:0044237; GO:0009987 [GO:0030976]; GO:0019842; GO:0043168; GO:0043169; GO:0050997; GO:0097159; GO:1901363; GO:1901681; GO:0036094; GO:0043167; GO:0005488; GO:0003674…	69719290	VC_2087		Q9KQB3; vch:VC_2087
High	Q9KTY2	Cysteine desulfurase IscS OS=Vibrio cholerae serotype O1 (strain ATCC 39315 / El Tor Inaba N16961) OX=243277 GN=iscS PE=3 SV=1	0	145.574	50	19	108	19	404	44.8	6.09	1.39	0.47	0.344604	0.868356	116.3	83.7	18.01	0.1	129.6	115	89.9	82.8	82.7	103985	92309.2	72136.3	66469.3	66375.9	6906.4	17554.9	72136.3	15719.8	52279.3	27	27	27	27	27		cell organization and biogenesis;other metabolic processes	other cell component	other molecular function	Pf00266	[GO:0005737]; GO:0110165; GO:0005622; GO:0005575 [GO:0030170]; GO:0043168; GO:0070279; GO:0043167; GO:0019842; GO:0097159; GO:1901363; GO:0005488; GO:0036094; GO:0003674 [GO:0031071]; GO:0016783; GO:0016782; GO:0016740; GO:0003824; GO:0003674 [GO:0044571]; GO:0016226; GO:0006790; GO:0031163; GO:0044237; GO:0022607; GO:0008152; GO:0009987; GO:0016043; GO:0044085; GO:0008150; GO:0071840 [GO:0046872…		VC_0748	iscS	Q9KTY2; vch:VC_0748
High	Q9KUM8	Glutamine--fructose-6-phosphate aminotransferase [isomerizing] OS=Vibrio cholerae serotype O1 (strain ATCC 39315 / El Tor Inaba N16961) OX=243277 GN=glmS PE=3 SV=3	0	145.328	49	26	69	26	610	67.1	5.63	2.025	1.02	0.0324353	0.315817	133.9	66.1	24.11	4.7	146.6	132.6	89.7	67.7	63.3	71851.1	64973.8	43964.4	33172.5	31040.4	4772.1	12356.4	43964.4	7845.2	24448.2	27	27	27	27	27		protein metabolism;other metabolic processes	cytosol	other molecular function	Pf01380, Pf13522	[GO:0004360]; GO:0070548; GO:0008483; GO:0016769; GO:0016740; GO:0003824; GO:0003674 [GO:0005829]; GO:0110165; GO:0005737; GO:0005575; GO:0005622 [GO:0005975]; GO:0044238; GO:0071704; GO:0008152; GO:0008150 [GO:0006002]; GO:0006796; GO:0019637; GO:1901135; GO:0006793; GO:0071704; GO:0044237; GO:0008152; GO:0009987; GO:0008150 [GO:0006047]; GO:0006040; GO:0006793; GO:0009225; GO:1901135; GO:004423…		VC_0487	glmS	Q9KUM8; vch:VC_0487
High	Q9KVF8	oligopeptidase A OS=Vibrio cholerae serotype O1 (strain ATCC 39315 / El Tor Inaba N16961) OX=243277 GN=VC_0188 PE=3 SV=1	0	143.088	48	32	57	32	680	77	5.22	0.978	-0.03	0.866392	0.983654	98.9	101.1	2.62	8.11	96	101	99.4	96	107.6	32401.9	34116.2	33568.8	32397.6	36337.7	2152	6488	33568.8	7662	28620.5	32	32	32	32	32		protein metabolism;other metabolic processes		other molecular function	Pf01432, Pf19310	[GO:0004222]; GO:0004175; GO:0008237; GO:0008233; GO:0016787; GO:0140096; GO:0003824; GO:0003674 [GO:0006508]; GO:0019538; GO:0043170; GO:0044238; GO:1901564; GO:0071704; GO:0008152; GO:0006807; GO:0008150 [GO:0006518]; GO:0043603; GO:1901564; GO:0006807; GO:0071704; GO:0008152; GO:0008150 [GO:0046872]; GO:0043169; GO:0043167; GO:0005488; GO:0003674		VC_0188		Q9KVF8; vch:VC_0188
High	Q9KP08	DNA-directed RNA polymerase subunit alpha OS=Vibrio cholerae serotype O1 (strain ATCC 39315 / El Tor Inaba N16961) OX=243277 GN=rpoA PE=3 SV=1	0	142.501	77	29	226	29	330	36.4	4.91	1.121	0.16	0.792259	0.981197	105.7	94.3	11.68	4.55	118.1	103.5	93.7	95.4	89.4	120708	105839	95761.4	97502.2	91429.9	8017.1	20127.9	95761.4	23059.1	72012.5	28	28	28	28	28		RNA metabolism OR transcription;other metabolic processes	other cell component	nucleic acid binding activity;other molecular function	Pf01000, Pf01193, Pf03118	[GO:0000428]; GO:0030880; GO:0061695; GO:0140535; GO:1990234; GO:0032991; GO:1902494; GO:0005575 [GO:0003677]; GO:0003676; GO:0097159; GO:0005488; GO:0003674 [GO:0003899]; GO:0034062; GO:0032774; GO:0097747; GO:0009059; GO:0016070; GO:0034654; GO:0016779; GO:0140098; GO:0043170; GO:0044249; GO:1901576; GO:0090304; GO:0006139; GO:0018130; GO:0019438; GO:0044271; GO:1901362; GO:0016772; GO:0140640;…	69718825	VC_2571	rpoA	Q9KP08; vch:VC_2571
High	Q9KNQ7	ATP-dependent protease ATPase subunit HslU OS=Vibrio cholerae serotype O1 (strain ATCC 39315 / El Tor Inaba N16961) OX=243277 GN=hslU PE=3 SV=1	0	142.216	57	30	108	30	443	49.9	5.5	1.093	0.13	0.855657	0.983654	104.4	95.6	8.55	7.14	109.6	105.1	92.7	91.5	101.2	63181.5	60620.3	53437	52752.3	58360.1	4196.3	11528.4	53437	12475.8	45965.9	32	32	32	32	32	Met-loss [N-Term]	protein metabolism;other metabolic processes;other biological processes	cytosol	other molecular function	Pf00004, Pf07724	[GO:0005524]; GO:0032559; GO:0035639; GO:0030554; GO:0032555; GO:0043168; GO:1901265; GO:0017076; GO:0032553; GO:0043167; GO:0097159; GO:0000166; GO:0097367; GO:0005488; GO:1901363; GO:0003674; GO:0036094 [GO:0008233]; GO:0016787; GO:0140096; GO:0003824; GO:0003674 [GO:0009376]; GO:0031597; GO:0000502; GO:0005829; GO:0140535; GO:1905369; GO:0110165; GO:0005737; GO:0032991; GO:1905368; GO:0005575;…		VC_2674	hslU	Q9KNQ7; vch:VC_2674
High	Q9KT66	AsmA protein OS=Vibrio cholerae serotype O1 (strain ATCC 39315 / El Tor Inaba N16961) OX=243277 GN=VC_1039 PE=4 SV=1	0	142.135	40	31	49	31	703	75.2	6.44	0.806	-0.31	0.434219	0.922763	89.3	110.7	20.53	18.5	74.9	89.3	112.4	97.1	126.3	31905.5	38042.1	47893.5	41367.7	53817.4	2119.1	7234.6	47893.5	9783.4	42388	32	32	32	32	32		other biological processes	plasma membrane;other membranes		Pf05170	[GO:0005886]; GO:0016020; GO:0071944; GO:0110165; GO:0005575 [GO:0090313]; GO:1903533; GO:1905475; GO:0070201; GO:0032880; GO:0060341; GO:0032879; GO:0050794; GO:0050789; GO:0065007; GO:0008150		VC_1039		Q9KT66; vch:VC_1039
High	P0C6Q1	Glutamate--tRNA ligase OS=Vibrio cholerae serotype O1 (strain ATCC 39315 / El Tor Inaba N16961) OX=243277 GN=gltX PE=3 SV=1	0	141.933	57	28	79	28	474	53.3	5.58	0.924	-0.11	0.726236	0.981197	96	104	9.52	7.21	85.6	98.2	103.2	101	111.9	52875.9	60708.6	63802.1	62442.7	69155.1	3511.8	11545.2	63802.1	14767.6	54468.2	32	32	32	32	32		protein metabolism;RNA metabolism OR transcription;other metabolic processes	cytosol	nucleic acid binding activity;other molecular function	Pf00749, Pf19269	[GO:0000049]; GO:0003723; GO:0003676; GO:0097159; GO:0005488; GO:0003674 [GO:0004818]; GO:0004812; GO:0016875; GO:0140101; GO:0016874; GO:0140098; GO:0003824; GO:0140640; GO:0003674 [GO:0005524]; GO:0032559; GO:0035639; GO:0030554; GO:0032555; GO:0043168; GO:1901265; GO:0017076; GO:0032553; GO:0043167; GO:0097159; GO:0000166; GO:0097367; GO:0005488; GO:1901363; GO:0003674; GO:0036094 [GO:0005829]…		VC_2214	gltX	O31153; P0C6Q1; Q9KPZ8; vch:VC_2214
High	Q9KNJ2	Glutamine synthetase OS=Vibrio cholerae serotype O1 (strain ATCC 39315 / El Tor Inaba N16961) OX=243277 GN=glnAv PE=3 SV=1	0	141.428	57	22	57	22	469	51.7	5.1	0.82	-0.29	0.465403	0.939911	90.1	109.9	14.83	5.05	81.4	90.1	108.5	113.9	106.1	34154.6	37815.3	45535.8	47816	44522	2268.4	7191.5	45535.8	11308.4	35066.6	28	28	28	28	28	Met-loss [N-Term]	other metabolic processes;other biological processes	other membranes;other cell component	other molecular function	Pf00120, Pf03951	[GO:0004356]; GO:0016211; GO:0016880; GO:0016879; GO:0016874; GO:0003824; GO:0003674 [GO:0005524]; GO:0032559; GO:0035639; GO:0030554; GO:0032555; GO:0043168; GO:1901265; GO:0017076; GO:0032553; GO:0043167; GO:0097159; GO:0000166; GO:0097367; GO:0005488; GO:1901363; GO:0003674; GO:0036094 [GO:0005737]; GO:0110165; GO:0005622; GO:0005575 [GO:0006542]; GO:0006541; GO:0009084; GO:0009064; GO:1901607…	69718660	VC_2746	glnAv	Q9KNJ2; vch:VC_2746
High	Q9KTW2	GMP synthase [glutamine-hydrolyzing] OS=Vibrio cholerae serotype O1 (strain ATCC 39315 / El Tor Inaba N16961) OX=243277 GN=guaA PE=3 SV=1	0	140.867	59	29	69	29	517	57.7	5.17	1.097	0.13	0.846211	0.983654	104.6	95.4	10.53	3.97	89.2	108.2	107.1	95	100.5	38285.7	46451.4	45995.4	40777.3	43135.1	2542.8	8833.9	45995.4	9643.7	33974.3	31	31	31	31	31		other metabolic processes	cytosol	other molecular function	Pf00117, Pf00958, Pf02540, Pf07722	[GO:0003921]; GO:0016879; GO:0003922; GO:0016874; GO:0016884; GO:0006177; GO:0003824; GO:0009152; GO:0009168; GO:0046037; GO:0003674; GO:0006164; GO:0009150; GO:0009260; GO:0009127; GO:0009156; GO:0009167; GO:0006163; GO:0009165; GO:0072522; GO:0009259; GO:0046390; GO:0009124; GO:0009126; GO:0009161; GO:0009117; GO:0072521; GO:1901293; GO:0018130; GO:0019438; GO:0044271; GO:1901362; GO:1901566; G…	66941509	VC_0768	guaA	Q9KTW2; vch:VC_0768
High	Q9KNY7	Large ribosomal subunit protein uL2 OS=Vibrio cholerae serotype O1 (strain ATCC 39315 / El Tor Inaba N16961) OX=243277 GN=rplB PE=3 SV=1	0	139.598	80	27	152	27	274	29.8	10.83	0.986	-0.02	0.885744	0.984388	99.3	100.7	7.93	5.22	94.6	97.6	109.7	95.4	102.7	121404	125289	140775	122464	131854	8063.3	23826.7	140775	28962.4	103851	27	27	27	27	27		protein metabolism;other metabolic processes	cytosol;translational apparatus	nucleic acid binding activity;other molecular function	Pf00181, Pf03947	[GO:0002181]; GO:0006412; GO:0009059; GO:0019538; GO:0043043; GO:0010467; GO:0043170; GO:0044249; GO:1901576; GO:0044238; GO:1901564; GO:0006518; GO:0043604; GO:1901566; GO:0071704; GO:0009058; GO:0044237; GO:0008152; GO:0006807; GO:0043603; GO:0044271; GO:0009987; GO:0008150; GO:0034641 [GO:0003723]; GO:0003676; GO:0097159; GO:0005488; GO:0003674 [GO:0003735]; GO:0005198; GO:0003674 [GO:0016740]…	69718803	VC_2593	rplB	Q9KNY7; vch:VC_2593
High	Q9KQW2	Transcription-repair-coupling factor OS=Vibrio cholerae serotype O1 (strain ATCC 39315 / El Tor Inaba N16961) OX=243277 GN=mfd PE=3 SV=1	0	137.828	37	36	42	36	1155	130.3	6.33	1.307	0.39	0.452949	0.934523	113.3	86.7	8.28	18.7	119.1	110.1	100.8	96.2	73.7	31256.4	28906.2	26475.3	25262.9	19360.9	2075.9	5497.2	26475.3	5974.6	15249.1	35	35	35	35	35		cell organization and biogenesis;DNA metabolism;stress response;other biological processes	other cell component	nucleic acid binding activity;other molecular function	Pf00270, Pf00271, Pf02559, Pf03461, Pf17757, Pf21132	[GO:0000716]; GO:0000715; GO:0006283; GO:0051276; GO:0006289; GO:0006996; GO:0006281; GO:0016043; GO:0006259; GO:0006974; GO:0071840; GO:0090304; GO:0033554; GO:0009987; GO:0006139; GO:0043170; GO:0006950; GO:0051716; GO:0008150; GO:0006725; GO:0034641; GO:0044238; GO:0046483; GO:1901360; GO:0071704; GO:0050896; GO:0044237; GO:0006807; GO:0008152 [GO:0003677]; GO:0003676; GO:0097159; GO:0005488; …		VC_1886	mfd	Q9KQW2; vch:VC_1886
High	Q9KL05	Maltodextrin-binding protein OS=Vibrio cholerae serotype O1 (strain ATCC 39315 / El Tor Inaba N16961) OX=243277 GN=VC_A0945 PE=3 SV=1	0	137.113	69	23	80	23	406	43.8	5.06	0.198	-2.33	1.70473e-07	1.57688e-05	33.1	166.9	14.75	1.55	33.7	38	45	193.7	189.5	18432	20829.5	24662	106119	103821	1224.2	3961.2	24662	25096.9	81772	29	29	29	29	29		transport	plasma membrane;other membranes;other cell component	transporter activity;other molecular function	Pf01547	[GO:0015144]; GO:0022857; GO:0034219; GO:0005215; GO:0055085; GO:0008643; GO:0003674; GO:0006810; GO:0009987; GO:0071702; GO:0051234; GO:0008150; GO:0051179 [GO:0015768]; GO:0015766; GO:0015772; GO:0008643; GO:0071702; GO:0006810; GO:0051234; GO:0051179; GO:0008150 [GO:0042597]; GO:0110165; GO:0005575 [GO:0042956]; GO:0015774; GO:0008643; GO:0033037; GO:0071702; GO:0033036; GO:0006810; GO:0051179…		VC_A0945		Q9KL05; vch:VC_A0945
High	Q9KLW8	Transaldolase OS=Vibrio cholerae serotype O1 (strain ATCC 39315 / El Tor Inaba N16961) OX=243277 GN=tal PE=3 SV=1	0	137.067	77	24	78	24	316	34.6	5.63	0.834	-0.26	0.499007	0.951415	90.9	109.1	4.42	13.59	88.9	92.1	97	100.3	121.7	51673.2	53560.9	56408.9	58346.8	70749.9	3432	10185.9	56408.9	13798.9	55724.3	27	27	27	27	27		other metabolic processes	cytosol	other molecular function	Pf00923	[GO:0004801]; GO:0016744; GO:0016740; GO:0003824; GO:0003674 [GO:0005829]; GO:0110165; GO:0005737; GO:0005575; GO:0005622 [GO:0005975]; GO:0044238; GO:0071704; GO:0008152; GO:0008150 [GO:0006098]; GO:0006740; GO:0051156; GO:0006091; GO:0006739; GO:0006796; GO:0019637; GO:1901135; GO:0044237; GO:0006163; GO:0046496; GO:0006793; GO:0071704; GO:0008152; GO:0009987; GO:0009117; GO:0072521; GO:0019362…	69721335	VC_A0623	tal	Q9KLW8; vch:VC_A0623
High	Q9KS12	Multifunctional-autoprocessing repeats-in-toxin OS=Vibrio cholerae serotype O1 (strain ATCC 39315 / El Tor Inaba N16961) OX=243277 GN=rtxA PE=1 SV=2	0	134.677	8	34	44	34	4558	485.1	5.16	2.964	1.57	0.000814738	0.020055	149.5	50.5	14.71	0.6	130.1	160.3	121.8	44.1	43.7	36830.1	45364	34490.5	12478.5	12373.6	2446.1	8627.1	34490.5	2951.1	9745.8	30	30	30	30	30		cell organization and biogenesis;protein metabolism;other biological processes	non-structural extracellular;other membranes;other cell component	other molecular function	Pf00561, Pf07634, Pf11647, Pf11713, Pf16671, Pf21735	[GO:0005524]; GO:0032559; GO:0035639; GO:0030554; GO:0032555; GO:0043168; GO:1901265; GO:0017076; GO:0032553; GO:0043167; GO:0097159; GO:0000166; GO:0097367; GO:0005488; GO:1901363; GO:0003674; GO:0036094 [GO:0005576]; GO:0110165; GO:0005575 [GO:0006508]; GO:0019538; GO:0043170; GO:0044238; GO:1901564; GO:0071704; GO:0008152; GO:0006807; GO:0008150 [GO:0007015]; GO:0097435; GO:0030036; GO:0016043…		VC_1451	rtxA	Q9KS12; Q9X4W2; vch:VC_1451
High	Q9KUK1	RNA polymerase sigma factor RpoD OS=Vibrio cholerae serotype O1 (strain ATCC 39315 / El Tor Inaba N16961) OX=243277 GN=rpoD PE=3 SV=1	0	133.425	45	28	86	28	625	71.1	4.77	1.055	0.08	0.943566	0.989941	102.7	97.3	1.61	6.54	102.1	103.7	100.4	101.4	92.4	67907.4	68929	66746.1	67420.3	61459.7	4510.2	13108.5	66746.1	15944.8	48407.1	32	32	32	32	32	Met-loss [N-Term]	RNA metabolism OR transcription;other metabolic processes;other biological processes	other cell component	nucleic acid binding activity;other molecular function	Pf00140, Pf03979, Pf04539, Pf04542, Pf04545, Pf04546	[GO:0003677]; GO:0003676; GO:0097159; GO:0005488; GO:0003674 [GO:0005737]; GO:0110165; GO:0005622; GO:0005575 [GO:0006352]; GO:0032774; GO:0006351; GO:0009059; GO:0016070; GO:0034654; GO:0010467; GO:0043170; GO:0044249; GO:1901576; GO:0090304; GO:0006139; GO:0018130; GO:0019438; GO:0044271; GO:1901362; GO:0071704; GO:0009058; GO:0044237; GO:0006725; GO:0034641; GO:0044238; GO:0046483; GO:1901360;…	69720726	VC_0517	rpoD	Q9KUK1; vch:VC_0517
High	Q9KNZ9	Large ribosomal subunit protein uL6 OS=Vibrio cholerae serotype O1 (strain ATCC 39315 / El Tor Inaba N16961) OX=243277 GN=rplF PE=3 SV=1	0	133.197	90	18	133	18	177	18.8	9.61	1.122	0.17	0.790881	0.981197	105.7	94.3	10.09	12.2	93.4	104.8	114.4	85.7	101.8	64608.2	72478.5	79133.7	59265.4	70459.5	4291.1	13783.6	79133.7	14016.1	55495.7	20	20	20	20	20		protein metabolism;other metabolic processes	cytosol;translational apparatus	nucleic acid binding activity;other molecular function	Pf00347	[GO:0002181]; GO:0006412; GO:0009059; GO:0019538; GO:0043043; GO:0010467; GO:0043170; GO:0044249; GO:1901576; GO:0044238; GO:1901564; GO:0006518; GO:0043604; GO:1901566; GO:0071704; GO:0009058; GO:0044237; GO:0008152; GO:0006807; GO:0043603; GO:0044271; GO:0009987; GO:0008150; GO:0034641 [GO:0003735]; GO:0005198; GO:0003674 [GO:0019843]; GO:0003723; GO:0003676; GO:0097159; GO:0005488; GO:0003674 …	69718815	VC_2581	rplF	Q9KNZ9; vch:VC_2581
High	Q9KSZ6	Serine--tRNA ligase OS=Vibrio cholerae serotype O1 (strain ATCC 39315 / El Tor Inaba N16961) OX=243277 GN=serS PE=3 SV=1	0	132.97	59	27	60	27	435	48.5	5.58	0.815	-0.29	0.455166	0.93525	89.8	110.2	16.57	3.68	78.8	90.3	109.3	107.9	113.7	32847.1	37615.2	45531.6	44953.1	47358.3	2181.6	7153.5	45531.6	10631.3	37300.5	29	29	29	29	29		protein metabolism;RNA metabolism OR transcription;other metabolic processes	other cell component	other molecular function	Pf00587, Pf02403	[GO:0004828]; GO:0004812; GO:0016875; GO:0140101; GO:0016874; GO:0140098; GO:0003824; GO:0140640; GO:0003674 [GO:0005524]; GO:0032559; GO:0035639; GO:0030554; GO:0032555; GO:0043168; GO:1901265; GO:0017076; GO:0032553; GO:0043167; GO:0097159; GO:0000166; GO:0097367; GO:0005488; GO:1901363; GO:0003674; GO:0036094 [GO:0005737]; GO:0110165; GO:0005622; GO:0005575 [GO:0006434]; GO:0006418; GO:0043039…	66939020	VC_1110	serS	Q9KSZ6; vch:VC_1110
High	Q9KUG7	Protease, insulinase family/protease, insulinase family OS=Vibrio cholerae serotype O1 (strain ATCC 39315 / El Tor Inaba N16961) OX=243277 GN=VC_0554 PE=3 SV=1	0	132.934	38	31	53	31	952	106.3	5.99	0.71	-0.5	0.235075	0.785825	83	117	9.51	7.54	86.8	91.9	76.1	129.1	116	33528.4	35488.8	29381.1	49843.6	44799.8	2226.8	6749.1	29381.1	11787.9	35285.4	33	33	33	33	33		protein metabolism		other molecular function	Pf00675, Pf05193	[GO:0006508]; GO:0019538; GO:0043170; GO:0044238; GO:1901564; GO:0071704; GO:0008152; GO:0006807; GO:0008150 [GO:0008233]; GO:0016787; GO:0140096; GO:0003824; GO:0003674 [GO:0046872]; GO:0043169; GO:0043167; GO:0005488; GO:0003674		VC_0554		Q9KUG7; vch:VC_0554
High	Q9KU31	Energy-dependent translational throttle protein EttA OS=Vibrio cholerae serotype O1 (strain ATCC 39315 / El Tor Inaba N16961) OX=243277 GN=ettA PE=3 SV=1	0	131.835	56	26	54	26	555	62.4	5.55	0.757	-0.4	0.325272	0.854424	86.1	113.9	13.82	0.59	83.7	85.1	106.3	112	112.9	31135.7	31667	39553.6	41681.4	42029.5	2067.9	6022.3	39553.6	9857.6	33103.5	30	30	30	30	30	Met-loss [N-Term]	protein metabolism;other metabolic processes;other biological processes	other cell component	translation activity;nucleic acid binding activity;other molecular function	Pf00005, Pf12848	[GO:0000049]; GO:0003723; GO:0003676; GO:0097159; GO:0005488; GO:0003674 [GO:0005524]; GO:0032559; GO:0035639; GO:0030554; GO:0032555; GO:0043168; GO:1901265; GO:0017076; GO:0032553; GO:0043167; GO:0097159; GO:0000166; GO:0097367; GO:0005488; GO:1901363; GO:0003674; GO:0036094 [GO:0005737]; GO:0110165; GO:0005622; GO:0005575 [GO:0006412]; GO:0009059; GO:0019538; GO:0043043; GO:0010467; GO:0043170…		VC_0698	ettA	Q9KU31; vch:VC_0698
High	Q9KQA5	Phosphoglucomutase OS=Vibrio cholerae serotype O1 (strain ATCC 39315 / El Tor Inaba N16961) OX=243277 GN=VC_2095 PE=3 SV=1	0	131.131	59	27	48	27	548	59.3	6.06	0.561	-0.83	0.0532231	0.428099	71.9	128.1	2.88	3.98	73.9	76.2	78.3	132	139.7	29653.6	30565.9	31409.7	52982.6	56052.4	1969.5	5812.9	31409.7	12530.3	44148.2	29	29	29	29	29		other metabolic processes	cytosol	other molecular function	Pf00408, Pf02878, Pf02879, Pf02880	[GO:0000287]; GO:0046872; GO:0043169; GO:0043167; GO:0005488; GO:0003674 [GO:0004614]; GO:0016868; GO:0016866; GO:0016853; GO:0003824; GO:0003674 [GO:0005829]; GO:0110165; GO:0005737; GO:0005575; GO:0005622 [GO:0005975]; GO:0044238; GO:0071704; GO:0008152; GO:0008150		VC_2095		Q9KQA5; vch:VC_2095
High	Q07024	Putative mannose-1-phosphate guanylyltransferase OS=Vibrio cholerae serotype O1 (strain ATCC 39315 / El Tor Inaba N16961) OX=243277 GN=rfbA PE=3 SV=2	0	130.608	47	22	55	22	465	51.9	5.63	1.079	0.11	0.886393	0.984388	103.8	96.2	11.11	18.12	90.4	103.4	113	84.2	109	34682.3	39694.1	43365.8	32335.4	41839.2	2303.5	7548.8	43365.8	7647.3	32953.6	28	28	28	28	28	Met-loss [N-Term]	other metabolic processes		other molecular function	Pf00483, Pf01050	[GO:0004475]; GO:0070568; GO:0016779; GO:0016772; GO:0016740; GO:0003824; GO:0003674 [GO:0005525]; GO:0032561; GO:0035639; GO:0019001; GO:0032555; GO:0043168; GO:1901265; GO:0017076; GO:0032553; GO:0043167; GO:0097159; GO:0000166; GO:0097367; GO:0005488; GO:1901363; GO:0003674; GO:0036094 [GO:0009243]; GO:0000271; GO:0046402; GO:0009103; GO:0005976; GO:0009059; GO:0016051; GO:0008610; GO:0008653;…		VC_0241	rfbA	Q07024; Q9KVA6; vch:VC_0241
High	Q9KTA6	Glutamine--tRNA ligase OS=Vibrio cholerae serotype O1 (strain ATCC 39315 / El Tor Inaba N16961) OX=243277 GN=glnS PE=3 SV=1	0	129.274	55	30	70	30	556	64	5.53	1.196	0.26	0.639607	0.981197	108.9	91.1	20.58	7.24	123.5	110.4	81.3	97.2	87.7	73172.3	65385.2	48141.1	57557.1	51948.6	4859.9	12434.6	48141.1	13612.1	40916	30	30	30	30	30	Met-loss [N-Term]	protein metabolism;RNA metabolism OR transcription;other metabolic processes	cytosol	other molecular function	Pf00749, Pf03950, Pf20974	[GO:0004819]; GO:0004812; GO:0016875; GO:0140101; GO:0016874; GO:0140098; GO:0003824; GO:0140640; GO:0003674 [GO:0005524]; GO:0032559; GO:0035639; GO:0030554; GO:0032555; GO:0043168; GO:1901265; GO:0017076; GO:0032553; GO:0043167; GO:0097159; GO:0000166; GO:0097367; GO:0005488; GO:1901363; GO:0003674; GO:0036094 [GO:0005829]; GO:0110165; GO:0005737; GO:0005575; GO:0005622 [GO:0006424]; GO:0006418…	69720304	VC_0997	glnS	Q9KTA6; vch:VC_0997
High	Q9KM26	NAD(P) transhydrogenase subunit alpha OS=Vibrio cholerae serotype O1 (strain ATCC 39315 / El Tor Inaba N16961) OX=243277 GN=VC_A0563 PE=3 SV=1	0	128.477	48	22	53	22	512	53.9	6.58	0.641	-0.64	0.131721	0.645673	78.2	121.8	2.07	12.36	81.6	83.2	79.8	138.9	116.5	28048.6	28591.2	27430.5	47731.8	40057.9	1862.9	5437.3	27430.5	11288.5	31550.6	27	27	27	27	27	Met-loss [N-Term]	other metabolic processes;transport	plasma membrane;other membranes	other molecular function	Pf01262, Pf05222, Pf12769	[GO:0005886]; GO:0016020; GO:0071944; GO:0110165; GO:0005575 [GO:0006740]; GO:0006091; GO:0006739; GO:0044237; GO:0006163; GO:0046496; GO:0008152; GO:0009987; GO:0009117; GO:0072521; GO:0019362; GO:0008150; GO:0006753; GO:0006725; GO:0034641; GO:0046483; GO:1901360; GO:1901564; GO:0072524; GO:0006796; GO:0019637; GO:0055086; GO:0006807; GO:0071704; GO:0006793; GO:0006139; GO:0044281; GO:0044238 […		VC_A0563		Q9KM26; vch:VC_A0563
High	Q9KNY4	Large ribosomal subunit protein uL3 OS=Vibrio cholerae serotype O1 (strain ATCC 39315 / El Tor Inaba N16961) OX=243277 GN=rplC PE=3 SV=1	0	128.437	69	21	154	21	209	22.3	9.8	1.081	0.11	0.881466	0.984186	103.9	96.1	4.48	16.84	98.3	107.5	102.7	84.3	107.1	87518.2	95719.3	91450.6	75036.2	95324.2	5812.7	18203.4	91450.6	17745.9	75079.7	23	23	23	23	23	Met-loss [N-Term]	protein metabolism;other metabolic processes	cytosol;translational apparatus	nucleic acid binding activity;other molecular function	Pf00297	[GO:0003735]; GO:0005198; GO:0003674 [GO:0006412]; GO:0009059; GO:0019538; GO:0043043; GO:0010467; GO:0043170; GO:0044249; GO:1901576; GO:0044238; GO:1901564; GO:0006518; GO:0043604; GO:1901566; GO:0071704; GO:0009058; GO:0044237; GO:0008152; GO:0006807; GO:0043603; GO:0044271; GO:0009987; GO:0008150; GO:0034641 [GO:0019843]; GO:0003723; GO:0003676; GO:0097159; GO:0005488; GO:0003674 [GO:0022625]…	69718800	VC_2596	rplC	Q9KNY4; vch:VC_2596
High	Q9KPE0	DNA topoisomerase 4 subunit A OS=Vibrio cholerae serotype O1 (strain ATCC 39315 / El Tor Inaba N16961) OX=243277 GN=parC PE=3 SV=1	0	127.124	45	27	60	27	761	85	6.18	1.28	0.36	0.494187	0.951415	112.3	87.7	13.16	11.56	117.4	113.5	91.2	96.3	81.7	73752.5	71329.9	57302.5	60495.3	51351.2	4898.4	13565.1	57302.5	14307	40445.5	31	31	31	31	31	Met-loss [N-Term]	cell cycle OR cell proliferation;cell organization and biogenesis;DNA metabolism;other metabolic processes	plasma membrane;other membranes;other cell component	nucleic acid binding activity;other molecular function	Pf00521, Pf03989	[GO:0003677]; GO:0003676; GO:0097159; GO:0005488; GO:0003674 [GO:0003918]; GO:0003916; GO:0008094; GO:0016853; GO:0140097; GO:0140657; GO:0003824; GO:0140640; GO:0003674 [GO:0005524]; GO:0032559; GO:0035639; GO:0030554; GO:0032555; GO:0043168; GO:1901265; GO:0017076; GO:0032553; GO:0043167; GO:0097159; GO:0000166; GO:0097367; GO:0005488; GO:1901363; GO:0003674; GO:0036094 [GO:0005694]; GO:0043232…		VC_2430	parC	Q9KPE0; vch:VC_2430
High	Q9KQ30	5'-nucleotidase OS=Vibrio cholerae serotype O1 (strain ATCC 39315 / El Tor Inaba N16961) OX=243277 GN=nutA PE=3 SV=1	0	126.928	45	23	41	23	553	60.9	5.78	0.564	-0.83	0.0551654	0.43895	72.1	127.9	12.54	18.27	64.5	77	82.9	155.6	120	18133.7	21654.9	23292.8	43749.5	33739.6	1204.4	4118.2	23292.8	10346.7	26574.1	25	25	25	25	25		other metabolic processes	other membranes;other cell component	other molecular function	Pf00149, Pf02872	[GO:0000166]; GO:1901265; GO:1901363; GO:0097159; GO:0036094; GO:0005488; GO:0003674 [GO:0008253]; GO:0008252; GO:0016791; GO:0042578; GO:0016788; GO:0016787; GO:0003824; GO:0003674 [GO:0008768]; GO:0016462; GO:0016818; GO:0016817; GO:0016787; GO:0003824; GO:0003674 [GO:0009166]; GO:0009117; GO:1901292; GO:0006753; GO:0034655; GO:0046434; GO:0006796; GO:0019637; GO:0055086; GO:0006139; GO:0019439…		VC_2174	nutA	Q9KQ30; vch:VC_2174
High	Q9KUG1	Signal recognition particle protein OS=Vibrio cholerae serotype O1 (strain ATCC 39315 / El Tor Inaba N16961) OX=243277 GN=ffh PE=3 SV=1	0	126.582	51	24	51	24	461	50.3	9.36	0.912	-0.13	0.694979	0.981197	95.4	104.6	22.77	7.55	79.5	93	123.3	96.7	107.6	26804	31370.7	41589.5	32618.3	36298	1780.2	5965.9	41589.5	7714.2	28589.2	29	29	29	29	29		other biological processes	other cell component	nucleic acid binding activity;other molecular function	Pf00448, Pf02881, Pf02978	[GO:0003924]; GO:0017111; GO:0016462; GO:0016818; GO:0016817; GO:0016787; GO:0003824; GO:0003674 [GO:0005525]; GO:0032561; GO:0035639; GO:0019001; GO:0032555; GO:0043168; GO:1901265; GO:0017076; GO:0032553; GO:0043167; GO:0097159; GO:0000166; GO:0097367; GO:0005488; GO:1901363; GO:0003674; GO:0036094 [GO:0006614]; GO:0006613; GO:0045047; GO:0006612; GO:0006605; GO:0072599; GO:0090150; GO:0045184;…		VC_0560	ffh	Q9KUG1; vch:VC_0560
High	Q9KTM7	Proline--tRNA ligase OS=Vibrio cholerae serotype O1 (strain ATCC 39315 / El Tor Inaba N16961) OX=243277 GN=proS PE=3 SV=1	0	125.345	58	26	58	26	571	63.2	5.21	0.945	-0.08	0.780642	0.981197	97.2	102.8	13.74	3.68	80	101.6	103.5	104.7	110.3	31658.2	40213.5	40963	41464.3	43677.2	2102.6	7647.6	40963	9806.2	34401.2	23	23	23	23	23		protein metabolism;RNA metabolism OR transcription;other metabolic processes	cytosol	other molecular function	Pf00587, Pf03129, Pf04073	[GO:0002161]; GO:0052689; GO:0140101; GO:0106074; GO:0016788; GO:0140098; GO:0006399; GO:0006450; GO:0016787; GO:0140640; GO:0034660; GO:0065008; GO:0003824; GO:0016070; GO:0065007; GO:0003674; GO:0090304; GO:0008150; GO:0006139; GO:0043170; GO:0006725; GO:0034641; GO:0044238; GO:0046483; GO:1901360; GO:0071704; GO:0044237; GO:0006807; GO:0008152; GO:0009987 [GO:0004827]; GO:0004812; GO:0016875; …		VC_0875	proS	Q9KTM7; vch:VC_0875
High	Q9KNX8	Adenylosuccinate synthetase OS=Vibrio cholerae serotype O1 (strain ATCC 39315 / El Tor Inaba N16961) OX=243277 GN=purA PE=3 SV=3	0	124.884	60	25	74	25	432	46.8	6.09	1.099	0.14	0.841012	0.983654	104.7	95.3	6.86	21.22	94.8	108.5	104.5	81.7	110.6	42150.6	48231	46460.1	36341.7	49176.4	2799.5	9172.3	46460.1	8594.7	38732.5	26	26	26	26	26	Met-loss [N-Term]	other metabolic processes	other cell component	other molecular function	Pf00709	[GO:0000287]; GO:0046872; GO:0043169; GO:0043167; GO:0005488; GO:0003674 [GO:0004019]; GO:0016879; GO:0016874; GO:0003824; GO:0003674 [GO:0005525]; GO:0032561; GO:0035639; GO:0019001; GO:0032555; GO:0043168; GO:1901265; GO:0017076; GO:0032553; GO:0043167; GO:0097159; GO:0000166; GO:0097367; GO:0005488; GO:1901363; GO:0003674; GO:0036094 [GO:0005737]; GO:0110165; GO:0005622; GO:0005575 [GO:0044208…	58290563	VC_2602	purA	Q9KNX8; vch:VC_2602
High	Q9KNY1	Ribonuclease R OS=Vibrio cholerae serotype O1 (strain ATCC 39315 / El Tor Inaba N16961) OX=243277 GN=rnr PE=3 SV=1	0	124.718	39	28	54	28	821	93.3	6.84	1.479	0.56	0.253069	0.799805	119.3	80.7	29.59	6.31	145.9	117	78.7	82.7	75.7	42330.4	33957.8	22838	24006.4	21954.6	2811.4	6457.9	22838	5677.5	17292	31	31	31	31	31	Met-loss [N-Term]	RNA metabolism OR transcription;other metabolic processes	cytosol	nucleic acid binding activity;other molecular function	Pf00575, Pf00773, Pf08206, Pf08461, Pf17876	[GO:0003723]; GO:0003676; GO:0097159; GO:0005488; GO:0003674 [GO:0005829]; GO:0110165; GO:0005737; GO:0005575; GO:0005622 [GO:0008859]; GO:0008408; GO:0016896; GO:0004527; GO:0004532; GO:0016796; GO:0004518; GO:0004540; GO:0016788; GO:0140098; GO:0016787; GO:0140640; GO:0003824; GO:0003674 [GO:0016070]; GO:0090304; GO:0006139; GO:0043170; GO:0006725; GO:0034641; GO:0044238; GO:0046483; GO:1901360…		VC_2599	rnr	Q9KNY1; vch:VC_2599
High	Q06952	GDP-mannose 4,6-dehydratase OS=Vibrio cholerae serotype O1 (strain ATCC 39315 / El Tor Inaba N16961) OX=243277 GN=gmd PE=3 SV=1	0	124.589	64	25	111	25	373	42	6	1.342	0.42	0.404687	0.907287	114.6	85.4	22.59	4.19	132	114.4	83	87.8	82.8	74014.2	64145	46550.9	49252	46415.6	4915.8	12198.7	46550.9	11648	36558.1	26	26	26	26	26		other metabolic processes	other cell component	other molecular function	Pf16363	[GO:0005737]; GO:0110165; GO:0005622; GO:0005575 [GO:0008446]; GO:0016836; GO:0016835; GO:0016829; GO:0003824; GO:0003674 [GO:0019673]; GO:0009225; GO:0055086; GO:1901135; GO:0006139; GO:0044281; GO:0071704; GO:0006725; GO:0034641; GO:0044238; GO:0046483; GO:1901360; GO:0008152; GO:0044237; GO:0006807; GO:0008150; GO:0009987 [GO:0042351]; GO:0042350; GO:0009226; GO:0046368; GO:0009225; GO:0034654…		VC_0243	gmd	Q06952; vch:VC_0243
High	Q9KTK3	AMP nucleosidase OS=Vibrio cholerae serotype O1 (strain ATCC 39315 / El Tor Inaba N16961) OX=243277 GN=VC_0899 PE=1 SV=1	0	123.632	46	22	36	22	457	51	6.34	1.823	0.87	0.0710155	0.495769	129.1	70.9	4.33	9.28	122.3	116.3	126.9	71.7	62.8	31381	29852.2	32553.8	18386.9	16121.6	2084.2	5677.1	32553.8	4348.5	12697.8	24	24	24	24	24			cytosol	other molecular function	Pf03641, Pf11892, Pf14793	[GO:0005829]; GO:0110165; GO:0005737; GO:0005575; GO:0005622 [GO:0008714]; GO:0016799; GO:0016798; GO:0016787; GO:0003824; GO:0003674		VC_0899		Q9KTK3; vch:VC_0899
High	Q9KSU0	Aspartate--tRNA ligase OS=Vibrio cholerae serotype O1 (strain ATCC 39315 / El Tor Inaba N16961) OX=243277 GN=aspS PE=3 SV=1	0	122.883	52	26	97	26	591	65.7	5.35	1.101	0.14	0.835512	0.983654	104.8	95.2	13.83	1.72	117.2	104.5	88.6	96	93.7	50976.5	45442.5	38555.1	41763	40757.4	3385.7	8642	38555.1	9876.9	32101.6	28	28	28	28	28		protein metabolism;RNA metabolism OR transcription;other metabolic processes	other cell component	nucleic acid binding activity;other molecular function	Pf00152, Pf01336, Pf02938	[GO:0003676]; GO:0097159; GO:0005488; GO:0003674 [GO:0004815]; GO:0004812; GO:0016875; GO:0140101; GO:0016874; GO:0140098; GO:0003824; GO:0140640; GO:0003674 [GO:0005524]; GO:0032559; GO:0035639; GO:0030554; GO:0032555; GO:0043168; GO:1901265; GO:0017076; GO:0032553; GO:0043167; GO:0097159; GO:0000166; GO:0097367; GO:0005488; GO:1901363; GO:0003674; GO:0036094 [GO:0005737]; GO:0110165; GO:0005622…		VC_1166	aspS	Q9KSU0; vch:VC_1166
High	Q9KNQ0	Malate oxidoreductase, putative OS=Vibrio cholerae serotype O1 (strain ATCC 39315 / El Tor Inaba N16961) OX=243277 GN=VC_2681 PE=3 SV=1	0	122.006	65	26	127	26	425	46.1	5.31	2.116	1.08	0.0226878	0.249154	135.8	64.2	21.02	21.76	150.2	128.9	97.7	71.1	52.2	115480	99099.7	75116.3	54692.6	40105.8	7669.8	18846.2	75116.3	12934.7	31588.3	31	31	31	31	31	Met-loss [N-Term]			other molecular function	Pf00390, Pf03949	[GO:0004471]; GO:0004470; GO:0016616; GO:0016615; GO:0016614; GO:0016491; GO:0003824; GO:0003674 [GO:0046872]; GO:0043169; GO:0043167; GO:0005488; GO:0003674 [GO:0051287]; GO:0030554; GO:0017076; GO:0000166; GO:1901265; GO:1901363; GO:0097159; GO:0036094; GO:0005488; GO:0003674	69718722	VC_2681		Q9KNQ0; vch:VC_2681
High	Q9KUB8	Aconitate hydratase B OS=Vibrio cholerae serotype O1 (strain ATCC 39315 / El Tor Inaba N16961) OX=243277 GN=VC_0604 PE=3 SV=1	0	121.455	41	28	51	28	865	93.5	5.58	0.33	-1.6	0.000296338	0.00854378	49.6	150.4	7.35	22.8	57.3	55	49.6	196.3	141.8	21890.4	20993.6	18936.5	74917	54117.2	1453.9	3992.5	18936.5	17717.7	42624.1	28	28	28	28	28		other metabolic processes	cytosol	nucleic acid binding activity;other molecular function	Pf00330, Pf06434, Pf11791	[GO:0003723]; GO:0003676; GO:0097159; GO:0005488; GO:0003674 [GO:0003994]; GO:0016836; GO:0016835; GO:0016829; GO:0003824; GO:0003674 [GO:0005829]; GO:0110165; GO:0005737; GO:0005575; GO:0005622 [GO:0006099]; GO:0044238; GO:0009060; GO:0008152; GO:0045333; GO:0008150; GO:0015980; GO:0006091; GO:0044237; GO:0009987 [GO:0019629]; GO:0019543; GO:0019541; GO:0019626; GO:0006807; GO:0046459; GO:000906…		VC_0604		Q9KUB8; vch:VC_0604
High	Q9KNW6	Cyclic AMP receptor protein OS=Vibrio cholerae serotype O1 (strain ATCC 39315 / El Tor Inaba N16961) OX=243277 GN=VC_2614 PE=4 SV=1	0	121.454	79	21	74	21	210	23.6	8.27	0.982	-0.03	0.875388	0.983654	99.1	100.9	4.59	2.36	93.8	102.7	99.9	100.1	103.5	50718.1	55503.4	54032.6	54118.7	55954.4	3368.5	10555.3	54032.6	12798.9	44071.1	25	25	25	25	25	Met-loss [N-Term]	other biological processes	cytosol	nucleic acid binding activity;other molecular function	Pf00027, Pf13545	[GO:0003677]; GO:0003676; GO:0097159; GO:0005488; GO:0003674 [GO:0003700]; GO:0140110; GO:0006355; GO:0003674; GO:0010468; GO:2001141; GO:0010556; GO:0051252; GO:0031326; GO:0060255; GO:0019219; GO:0009889; GO:0031323; GO:0019222; GO:0051171; GO:0080090; GO:0050794; GO:0050789; GO:0065007; GO:0008150 [GO:0005829]; GO:0110165; GO:0005737; GO:0005575; GO:0005622 [GO:0045893]; GO:0006355; GO:1902680…	69718783	VC_2614		Q9KNW6; vch:VC_2614
High	Q9KPB0	Elongation factor 4 OS=Vibrio cholerae serotype O1 (strain ATCC 39315 / El Tor Inaba N16961) OX=243277 GN=lepA PE=3 SV=1	0	120.822	42	24	46	24	597	66	5.47	1.112	0.15	0.811016	0.981197	105.3	94.7	2.05	5.32	104.5	101.6	105.8	90.5	97.6	25731.9	25022.4	26045.9	22277	24018.2	1709	4758.6	26045.9	5268.5	18917.3	26	26	26	26	26		protein metabolism;other metabolic processes;other biological processes	plasma membrane;other membranes	translation activity;nucleic acid binding activity;other molecular function	Pf00009, Pf00679, Pf03144, Pf06421	[GO:0003746]; GO:0008135; GO:0006414; GO:0090079; GO:0006412; GO:0009059; GO:0003676; GO:0045182; GO:0019538; GO:0043043; GO:0010467; GO:0043170; GO:0044249; GO:1901576; GO:0097159; GO:0003674; GO:0006417; GO:0044238; GO:1901564; GO:0006518; GO:0043604; GO:1901566; GO:0071704; GO:0009058; GO:0044237; GO:0005488; GO:0010608; GO:0034248; GO:0051246; GO:0008152; GO:0006807; GO:0043603; GO:0044271; G…	69718931	VC_2463	lepA	Q9KPB0; vch:VC_2463
High	Q9KV32	Large ribosomal subunit protein uL10 OS=Vibrio cholerae serotype O1 (strain ATCC 39315 / El Tor Inaba N16961) OX=243277 GN=rplJ PE=3 SV=1	0	119.63	91	18	489	18	162	17.3	8.41	1.457	0.54	0.273118	0.814948	118.6	81.4	23.26	8.37	139.4	115.4	86.6	84	74.6	222885	184453	138386	134288	119285	14803.3	35078.3	138386	31758.7	93951.5	20	20	20	20	20	Met-loss [N-Term]	protein metabolism;other metabolic processes	cytosol;translational apparatus	nucleic acid binding activity;other molecular function	Pf00466	[GO:0003735]; GO:0005198; GO:0003674 [GO:0006412]; GO:0009059; GO:0019538; GO:0043043; GO:0010467; GO:0043170; GO:0044249; GO:1901576; GO:0044238; GO:1901564; GO:0006518; GO:0043604; GO:1901566; GO:0071704; GO:0009058; GO:0044237; GO:0008152; GO:0006807; GO:0043603; GO:0044271; GO:0009987; GO:0008150; GO:0034641 [GO:0022625]; GO:0015934; GO:0022626; GO:0044391; GO:0005840; GO:0005829; GO:1990904;…	69720939	VC_0326	rplJ	Q9KV32; vch:VC_0326
High	Q9KNS4	Succinate dehydrogenase iron-sulfur subunit OS=Vibrio cholerae serotype O1 (strain ATCC 39315 / El Tor Inaba N16961) OX=243277 GN=VC_2657 PE=3 SV=1	0	118.038	56	15	67	15	252	28	5.53	1.476	0.56	0.256154	0.799805	119.2	80.8	12.67	9.96	127.1	116.4	98.5	84.6	73.5	67494.4	61820.6	52311.5	44953	39039.8	4482.8	11756.7	52311.5	10631.3	30748.7	20	20	20	20	20		other metabolic processes	plasma membrane;other membranes	other molecular function	Pf13085, Pf13237	[GO:0006099]; GO:0044238; GO:0009060; GO:0008152; GO:0045333; GO:0008150; GO:0015980; GO:0006091; GO:0044237; GO:0009987 [GO:0009055]; GO:0016491; GO:0022900; GO:0003824; GO:0006091; GO:0003674; GO:0044237; GO:0008152; GO:0009987; GO:0008150 [GO:0009061]; GO:0045333; GO:0015980; GO:0006091; GO:0044237; GO:0008152; GO:0009987; GO:0008150 [GO:0045284]; GO:0045283; GO:0098797; GO:0045274; GO:0098803…	69718744	VC_2657		Q9KNS4; vch:VC_2657
High	Q9KSB5	Peptidase, M20A family OS=Vibrio cholerae serotype O1 (strain ATCC 39315 / El Tor Inaba N16961) OX=243277 GN=VC_1343 PE=3 SV=1	0	117.894	60	22	68	22	368	39.3	5.3	1.773	0.83	0.0857696	0.527942	127.9	72.1	11.41	11.79	105.3	123.1	132.2	63.9	75.5	37504.4	43874.7	47107.6	22759.1	26899.3	2490.9	8343.8	47107.6	5382.5	21186.5	22	22	22	22	22	Met-loss [N-Term]	other metabolic processes		other molecular function	Pf01546, Pf07687	[GO:0004177]; GO:0008238; GO:0008233; GO:0016787; GO:0140096; GO:0003824; GO:0003674 [GO:0046872]; GO:0043169; GO:0043167; GO:0005488; GO:0003674 [GO:1901564]; GO:0006807; GO:0071704; GO:0008152; GO:0008150		VC_1343		Q9KSB5; vch:VC_1343
High	Q9KUE0	Penicillin-binding protein activator LpoA OS=Vibrio cholerae serotype O1 (strain ATCC 39315 / El Tor Inaba N16961) OX=243277 GN=lpoA PE=3 SV=2	0	117.805	42	21	40	21	603	67.6	5.3	1.259	0.33	0.52798	0.970294	111.5	88.5	10.56	8.88	115	112.2	94.2	94.9	83.7	26972.7	26333.2	22091.5	22277	19646	1791.4	5007.9	22091.5	5268.5	15473.7	24	24	24	24	24		other metabolic processes;other biological processes	other membranes	enzyme regulator activity	Pf04348	[GO:0008360]; GO:0022604; GO:0065008; GO:0022603; GO:0065007; GO:0050793; GO:0008150; GO:0050789 [GO:0009252]; GO:0000270; GO:0006024; GO:0044038; GO:0009273; GO:0030203; GO:0006023; GO:0009059; GO:0042546; GO:0006022; GO:1901137; GO:1901566; GO:0043170; GO:0044249; GO:1901576; GO:0044085; GO:0071554; GO:1901135; GO:1901564; GO:0071704; GO:0009058; GO:0044237; GO:0071840; GO:0009987; GO:0006807; …		VC_0581	lpoA	Q9KUE0; vch:VC_0581
High	Q9KU84	Phosphoglucosamine mutase OS=Vibrio cholerae serotype O1 (strain ATCC 39315 / El Tor Inaba N16961) OX=243277 GN=glmM PE=3 SV=1	0	117.804	50	24	63	24	446	47.8	5.81	0.848	-0.24	0.535111	0.972929	91.8	108.2	1.47	19.84	93.4	91	93.3	126.7	95.5	38499.6	37503.6	38451.9	52194.9	39351.9	2557	7132.2	38451.9	12344	30994.6	25	25	25	25	25		other metabolic processes	cytosol	other molecular function	Pf00408, Pf02878, Pf02879, Pf02880	[GO:0000287]; GO:0046872; GO:0043169; GO:0043167; GO:0005488; GO:0003674 [GO:0004615]; GO:0016868; GO:0016866; GO:0016853; GO:0003824; GO:0003674 [GO:0005829]; GO:0110165; GO:0005737; GO:0005575; GO:0005622 [GO:0005975]; GO:0044238; GO:0071704; GO:0008152; GO:0008150 [GO:0006048]; GO:0006047; GO:0009226; GO:0046349; GO:0006040; GO:0006793; GO:0009225; GO:0034654; GO:1901137; GO:1901135; GO:004423…		VC_0639	glmM	Q9KU84; vch:VC_0639
High	Q9KPW0	Outer membrane protein assembly factor BamA OS=Vibrio cholerae serotype O1 (strain ATCC 39315 / El Tor Inaba N16961) OX=243277 GN=bamA PE=3 SV=1	0	117.325	35	26	36	26	803	89.9	5.1	1.018	0.03	0.966592	0.99534	100.9	99.1	6.12	9.43	93.1	101.7	104.9	93.5	106.8	26821.9	29325.4	30225	26942.9	30792.3	1781.4	5576.9	30225	6371.9	24252.8	26	26	26	26	26		cell organization and biogenesis	other membranes		Pf01103, Pf07244	[GO:0043165]; GO:0071709; GO:0043163; GO:0022607; GO:0061024; GO:0044091; GO:0045229; GO:0016043; GO:0044085; GO:0071840; GO:0009987; GO:0008150 [GO:0051205]; GO:0090150; GO:0008104; GO:0061024; GO:0045184; GO:0072657; GO:0070727; GO:0016043; GO:0051234; GO:0051668; GO:0033036; GO:0051641; GO:0071840; GO:0051179; GO:0009987; GO:0008150 [GO:1990063]; GO:0098796; GO:0031241; GO:0032991; GO:0016020;…		VC_2252	bamA	Q9KPW0; vch:VC_2252
High	Q9KP07	Small ribosomal subunit protein uS4 OS=Vibrio cholerae serotype O1 (strain ATCC 39315 / El Tor Inaba N16961) OX=243277 GN=rpsD PE=3 SV=1	0	116.602	70	22	263	22	206	23.3	9.99	1.126	0.17	0.782185	0.981197	105.9	94.1	4.5	0.05	109.6	100.2	104.5	92.8	92.9	147617	134946	140751	124999	125090	9804.2	25663.2	140751	29561.9	98524.4	24	24	24	24	24		protein metabolism;other metabolic processes;other biological processes	translational apparatus	nucleic acid binding activity;other molecular function	Pf00163, Pf01479	[GO:0003735]; GO:0005198; GO:0003674 [GO:0006412]; GO:0009059; GO:0019538; GO:0043043; GO:0010467; GO:0043170; GO:0044249; GO:1901576; GO:0044238; GO:1901564; GO:0006518; GO:0043604; GO:1901566; GO:0071704; GO:0009058; GO:0044237; GO:0008152; GO:0006807; GO:0043603; GO:0044271; GO:0009987; GO:0008150; GO:0034641 [GO:0015935]; GO:0044391; GO:1990904; GO:0005840; GO:0032991; GO:0043232; GO:0005575;…	69718824	VC_2572	rpsD	Q9KP07; vch:VC_2572
High	Q9KQ29	2-dehydro-3-deoxyphosphooctonate aldolase OS=Vibrio cholerae serotype O1 (strain ATCC 39315 / El Tor Inaba N16961) OX=243277 GN=kdsA PE=3 SV=1	0	116.292	86	21	58	21	283	30.8	6.29	0.819	-0.29	0.463448	0.939911	90	110	18.79	7.76	73.3	92.6	107.5	107.1	119.5	39461.9	49839.2	57848.4	57620.3	64306.7	2620.9	9478.1	57848.4	13627.1	50649.5	26	26	26	26	26		other metabolic processes	cytosol	other molecular function	Pf00793	[GO:0005829]; GO:0110165; GO:0005737; GO:0005575; GO:0005622 [GO:0008676]; GO:0016765; GO:0016740; GO:0003824; GO:0003674 [GO:0019294]; GO:0046364; GO:0046394; GO:0046400; GO:0009103; GO:0005996; GO:0016051; GO:0044283; GO:0016053; GO:0019752; GO:0000271; GO:0008610; GO:0008653; GO:1901137; GO:0005975; GO:0044281; GO:1901576; GO:0009058; GO:0006082; GO:0044249; GO:0043436; GO:0005976; GO:0009059;…	69719211	VC_2175	kdsA	Q9KQ29; vch:VC_2175
High	Q9KTE0	tRNA-2-methylthio-N(6)-dimethylallyladenosine synthase OS=Vibrio cholerae serotype O1 (strain ATCC 39315 / El Tor Inaba N16961) OX=243277 GN=miaB PE=3 SV=1	0	116.236	49	21	59	21	474	53.6	5.24	1.208	0.27	0.616435	0.981197	109.4	90.6	6.85	5.83	115	107.2	100.3	92.4	85.1	47994.5	44724.2	41850.3	38578.1	35523.5	3187.6	8505.4	41850.3	9123.6	27979.2	25	25	25	25	25		RNA metabolism OR transcription;other metabolic processes	cytosol	other molecular function	Pf00919, Pf01938, Pf04055	[GO:0005829]; GO:0110165; GO:0005737; GO:0005575; GO:0005622 [GO:0035597]; GO:0035596; GO:0035600; GO:0050497; GO:0006400; GO:0016782; GO:0008033; GO:0009451; GO:0016740; GO:0006399; GO:0034470; GO:0016070; GO:0043412; GO:0003824; GO:0034660; GO:0006396; GO:0090304; GO:0043170; GO:0003674; GO:0010467; GO:0006139; GO:0071704; GO:0009059; GO:0006725; GO:0034641; GO:0044238; GO:0046483; GO:1901360; …	69720334	VC_0962	miaB	Q9KTE0; vch:VC_0962
High	P0C6C6	Flagellin D OS=Vibrio cholerae serotype O1 (strain ATCC 39315 / El Tor Inaba N16961) OX=243277 GN=flaD PE=1 SV=1	0	116.132	53	18	58	10	377	39.9	5.05	0.904	-0.15	0.674518	0.981197	94.9	105.1	18.37	20.94	114.9	94.3	79.7	121.2	89.9	60062.5	49299.3	41658.5	63324.6	46992.8	3989.2	9375.5	41658.5	14976.1	37012.7	21	21	21	21	21	Met-loss [N-Term]		non-structural extracellular;other cell component	other molecular function	Pf00669, Pf00700, Pf07196	[GO:0005198]; GO:0003674 [GO:0005576]; GO:0110165; GO:0005575 [GO:0009288]; GO:0042995; GO:0043228; GO:0110165; GO:0043226; GO:0005575	69719237	VC_2143	flaD	P0C6C6; Q56609; Q9KQ61; vch:VC_2143
High	Q9KTZ9	Alkyl hydroperoxide reductase C OS=Vibrio cholerae serotype O1 (strain ATCC 39315 / El Tor Inaba N16961) OX=243277 GN=VC_0731 PE=3 SV=1	0	115.976	96	16	447	16	207	22.8	5.6	1.127	0.17	0.778786	0.981197	106	94	44.41	26.4	145.5	106.8	54.9	114.4	78.4	325208	238622	122661	255706	175265	21599.2	45379.9	122661	60473.9	138043	19	19	19	19	19		other metabolic processes;stress response;other biological processes	cytosol	other molecular function	Pf00578, Pf10417	[GO:0005829]; GO:0110165; GO:0005737; GO:0005575; GO:0005622 [GO:0006979]; GO:0006950; GO:0050896; GO:0008150 [GO:0008379]; GO:0140824; GO:0051920; GO:0004601; GO:0016209; GO:0016684; GO:0003674; GO:0098869; GO:0016491; GO:1990748; GO:0003824; GO:0009987; GO:0098754; GO:0097237; GO:0008150; GO:0009636; GO:0070887; GO:0042221; GO:0051716; GO:0050896 [GO:0042744]; GO:0042743; GO:0044248; GO:1901575…		VC_0731		Q9KTZ9; vch:VC_0731
High	Q9KSF2	Fumarate hydratase class I OS=Vibrio cholerae serotype O1 (strain ATCC 39315 / El Tor Inaba N16961) OX=243277 GN=VC_1304 PE=3 SV=1	0	115.721	44	25	49	25	505	54.7	5.87	0.75	-0.42	0.31162	0.837162	85.7	114.3	7	1.21	80.9	92.9	88.9	117.6	119.6	32165.5	36950.4	35358.7	46747.6	47557.7	2136.3	7027	35358.7	11055.7	37457.6	26	26	26	26	26		other metabolic processes		other molecular function	Pf05681, Pf05683	[GO:0004333]; GO:0016836; GO:0016835; GO:0016829; GO:0003824; GO:0003674 [GO:0006091]; GO:0044237; GO:0008152; GO:0009987; GO:0008150 [GO:0046872]; GO:0043169; GO:0043167; GO:0005488; GO:0003674 [GO:0051539]; GO:0051536; GO:0051540; GO:0005488; GO:0003674		VC_1304		Q9KSF2; vch:VC_1304
High	Q9KUI6	DNA mismatch repair protein MutS OS=Vibrio cholerae serotype O1 (strain ATCC 39315 / El Tor Inaba N16961) OX=243277 GN=mutS PE=3 SV=1	0	115.608	33	25	40	25	862	96.3	6.09	1.064	0.09	0.92212	0.98845	103.1	96.9	2.98	0.37	101.5	101	106.6	95.7	95.2	20365.2	20261.2	21376.1	19191.2	19091.4	1352.6	3853.2	21376.1	4538.7	15036.8	26	26	26	26	26		DNA metabolism;other metabolic processes;stress response	cytosol	nucleic acid binding activity;other molecular function	Pf00488, Pf01624, Pf05188, Pf05190, Pf05192	[GO:0003684]; GO:0003677; GO:0003676; GO:0097159; GO:0005488; GO:0003674 [GO:0005524]; GO:0032559; GO:0035639; GO:0030554; GO:0032555; GO:0043168; GO:1901265; GO:0017076; GO:0032553; GO:0043167; GO:0097159; GO:0000166; GO:0097367; GO:0005488; GO:1901363; GO:0003674; GO:0036094 [GO:0005829]; GO:0110165; GO:0005737; GO:0005575; GO:0005622 [GO:0006298]; GO:0006281; GO:0006259; GO:0006974; GO:0090304…		VC_0535	mutS	Q9KUI6; vch:VC_0535
High	Q9KPF2	2`,3`-cyclic-nucleotide 2`-phosphodiesterase, putative OS=Vibrio cholerae serotype O1 (strain ATCC 39315 / El Tor Inaba N16961) OX=243277 GN=VC_2416 PE=3 SV=1	0	115.357	45	26	61	26	634	70.6	5.52	3.543	1.82	9.09516e-05	0.00305928	156	44	9.31	3.41	136.5	130.6	155.7	39.5	37.6	51023.8	48824.3	58203.6	14753.7	14059.5	3388.8	9285.1	58203.6	3489.2	11073.6	28	28	28	28	28		other metabolic processes	other cell component	other molecular function	Pf00149, Pf02872	[GO:0000166]; GO:1901265; GO:1901363; GO:0097159; GO:0036094; GO:0005488; GO:0003674 [GO:0008254]; GO:0008252; GO:0016791; GO:0042578; GO:0016788; GO:0016787; GO:0003824; GO:0003674 [GO:0008663]; GO:0004112; GO:0008081; GO:0042578; GO:0016788; GO:0016787; GO:0003824; GO:0003674 [GO:0009166]; GO:0009117; GO:1901292; GO:0006753; GO:0034655; GO:0046434; GO:0006796; GO:0019637; GO:0055086; GO:0006139…		VC_2416		Q9KPF2; vch:VC_2416
High	Q9KSF9	Asparagine--tRNA ligase OS=Vibrio cholerae serotype O1 (strain ATCC 39315 / El Tor Inaba N16961) OX=243277 GN=asnS PE=3 SV=2	0	114.785	54	23	69	23	466	52.4	5.2	1.177	0.23	0.676861	0.981197	108.1	91.9	8.66	0.95	114.8	106.9	96.5	91.5	90.3	46534.8	43343.8	39109.8	37090.4	36593.9	3090.7	8242.9	39109.8	8771.8	28822.2	26	26	26	26	26	Met-loss [N-Term]	protein metabolism;RNA metabolism OR transcription;other metabolic processes	other cell component	nucleic acid binding activity;other molecular function	Pf00152, Pf01336	[GO:0003676]; GO:0097159; GO:0005488; GO:0003674 [GO:0004816]; GO:0004812; GO:0016875; GO:0140101; GO:0016874; GO:0140098; GO:0003824; GO:0140640; GO:0003674 [GO:0005524]; GO:0032559; GO:0035639; GO:0030554; GO:0032555; GO:0043168; GO:1901265; GO:0017076; GO:0032553; GO:0043167; GO:0097159; GO:0000166; GO:0097367; GO:0005488; GO:1901363; GO:0003674; GO:0036094 [GO:0005737]; GO:0110165; GO:0005622…		VC_1297	asnS	Q9KSF9; vch:VC_1297
High	Q9KPH1	Cell division protein FtsZ OS=Vibrio cholerae serotype O1 (strain ATCC 39315 / El Tor Inaba N16961) OX=243277 GN=ftsZ PE=3 SV=1	0	114.503	52	16	53	16	398	41.5	5	1.069	0.1	0.909592	0.98845	103.3	96.7	12.36	3.17	115.9	102.3	90.5	97.8	93.5	43557.6	38440.6	34006.3	36766.6	35153.1	2893	7310.4	34006.3	8695.2	27687.4	16	16	16	16	16		cell cycle OR cell proliferation;cell organization and biogenesis;other biological processes	other cell component	other molecular function	Pf00091, Pf12327	[GO:0000917]; GO:0090529; GO:0022607; GO:0032506; GO:0016043; GO:0044085; GO:0022402; GO:0000910; GO:0071840; GO:0009987; GO:0007049; GO:0051301; GO:0008150 [GO:0003924]; GO:0017111; GO:0016462; GO:0016818; GO:0016817; GO:0016787; GO:0003824; GO:0003674 [GO:0005525]; GO:0032561; GO:0035639; GO:0019001; GO:0032555; GO:0043168; GO:1901265; GO:0017076; GO:0032553; GO:0043167; GO:0097159; GO:0000166;…	69718995	VC_2397	ftsZ	Q9KPH1; vch:VC_2397
High	Q9X4Q8	Na(+)-translocating NADH-quinone reductase subunit F OS=Vibrio cholerae serotype O1 (strain ATCC 39315 / El Tor Inaba N16961) OX=243277 GN=nqrF PE=1 SV=1	0	114.108	53	24	63	24	408	45	5.11	0.776	-0.37	0.365907	0.881317	87.4	112.6	10.4	0.79	79.5	90.2	98	115.6	116.9	47559.4	53953.3	58621.1	69158.2	69936.1	3158.7	10260.5	58621.1	16355.7	55083.4	28	28	28	28	28		other metabolic processes;transport	plasma membrane;other membranes	other molecular function	Pf00111, Pf00175, Pf00970	[GO:0005886]; GO:0016020; GO:0071944; GO:0110165; GO:0005575 [GO:0006814]; GO:0030001; GO:0006812; GO:0006811; GO:0006810; GO:0051234; GO:0051179; GO:0008150 [GO:0009055]; GO:0016491; GO:0022900; GO:0003824; GO:0006091; GO:0003674; GO:0044237; GO:0008152; GO:0009987; GO:0008150 [GO:0016655]; GO:0016651; GO:0016491; GO:0003824; GO:0003674 [GO:0046872]; GO:0043169; GO:0043167; GO:0005488; GO:000367…	69719088	VC_2290	nqrF	Q9X4Q8; vch:VC_2290
High	Q9KR21	protein-N(pi)-phosphohistidine--D-fructose phosphotransferase OS=Vibrio cholerae serotype O1 (strain ATCC 39315 / El Tor Inaba N16961) OX=243277 GN=VC_1826 PE=4 SV=1	0	113.761	36	22	97	22	633	65.6	5.52	0.871	-0.2	0.591315	0.981197	93.1	106.9	17.46	0.15	74	97.5	104.7	111.8	112	32754.2	43156.7	46368.2	49496	49599.6	2175.4	8207.3	46368.2	11705.7	39065.9	22	22	22	22	22		other metabolic processes;transport	plasma membrane;other membranes	transporter activity;kinase activity	Pf00359, Pf02302, Pf02378	[GO:0005351]; GO:0005402; GO:0015295; GO:0015144; GO:0015294; GO:0015078; GO:0022857; GO:0034219; GO:0008324; GO:0015293; GO:0022853; GO:0022890; GO:1902600; GO:0005215; GO:0055085; GO:0008643; GO:0015075; GO:0098655; GO:0015291; GO:0022804; GO:0015318; GO:0098662; GO:0003674; GO:0006810; GO:0009987; GO:0071702; GO:0034220; GO:0006812; GO:0098660; GO:0051234; GO:0008150; GO:0006811; GO:0051179 [G…		VC_1826		Q9KR21; vch:VC_1826
High	Q9KV31	Large ribosomal subunit protein bL12 OS=Vibrio cholerae serotype O1 (strain ATCC 39315 / El Tor Inaba N16961) OX=243277 GN=rplL PE=3 SV=1	0	113.504	64	12	266	12	121	12.2	4.55	0.904	-0.15	0.674635	0.981197	94.9	105.1	50.48	52.23	59.1	84.2	156.2	63.2	137.3	85199.7	121314	225106	91092.8	197794	5658.7	23070.8	225106	21543.2	155788	17	17	17	17	17	Met-loss [N-Term]	protein metabolism;other metabolic processes	cytosol;translational apparatus	nucleic acid binding activity;other molecular function	Pf00542, Pf16320	[GO:0003729]; GO:0003723; GO:0003676; GO:0097159; GO:0005488; GO:0003674 [GO:0003735]; GO:0005198; GO:0003674 [GO:0006412]; GO:0009059; GO:0019538; GO:0043043; GO:0010467; GO:0043170; GO:0044249; GO:1901576; GO:0044238; GO:1901564; GO:0006518; GO:0043604; GO:1901566; GO:0071704; GO:0009058; GO:0044237; GO:0008152; GO:0006807; GO:0043603; GO:0044271; GO:0009987; GO:0008150; GO:0034641 [GO:0022625]…	69720938	VC_0327	rplL	Q9KV31; vch:VC_0327
High	Q9KTA3	Acetyl-coenzyme A carboxylase carboxyl transferase subunit beta OS=Vibrio cholerae serotype O1 (strain ATCC 39315 / El Tor Inaba N16961) OX=243277 GN=accD PE=3 SV=1	0	113.441	49	21	89	21	308	33.8	7.28	1.292	0.37	0.47578	0.940545	112.7	87.3	6.84	1.71	117.1	110.2	102.1	84.3	86.3	53346.6	50192.5	46510.5	38389.7	39330.7	3543.1	9545.3	46510.5	9079.1	30977.8	24	24	24	24	24		other metabolic processes	other cell component	other molecular function	Pf01039, Pf17848	[GO:0003989]; GO:0016421; GO:0016885; GO:0016874; GO:0003824; GO:0003674 [GO:0005524]; GO:0032559; GO:0035639; GO:0030554; GO:0032555; GO:0043168; GO:1901265; GO:0017076; GO:0032553; GO:0043167; GO:0097159; GO:0000166; GO:0097367; GO:0005488; GO:1901363; GO:0003674; GO:0036094 [GO:0006633]; GO:0006631; GO:0008610; GO:0072330; GO:0032787; GO:0044255; GO:0006629; GO:1901576; GO:0046394; GO:0019752;…		VC_1000	accD	Q9KTA3; vch:VC_1000
High	Q9KPF5	Acetyltransferase component of pyruvate dehydrogenase complex OS=Vibrio cholerae serotype O1 (strain ATCC 39315 / El Tor Inaba N16961) OX=243277 GN=VC_2413 PE=3 SV=1	0	112.762	32	22	68	22	635	66	5.12	1.994	1	0.0366191	0.337321	133.2	66.8	14.14	33.56	103.9	127.1	137.9	50	81.2	37274.6	45599.4	49481.4	17956.3	29130.8	2475.7	8671.8	49481.4	4246.6	22944.2	23	23	23	23	23		other metabolic processes	other cell component	other molecular function	Pf00198, Pf00364, Pf02817	[GO:0004742]; GO:0016418; GO:0140096; GO:0016407; GO:0016417; GO:0003824; GO:0016747; GO:0003674; GO:0016746; GO:0016740 [GO:0005737]; GO:0110165; GO:0005622; GO:0005575 [GO:0006086]; GO:0006085; GO:0006090; GO:0006084; GO:0071616; GO:0032787; GO:0006637; GO:0009152; GO:0034030; GO:0034033; GO:0035384; GO:0043604; GO:0019752; GO:0009150; GO:0033875; GO:0034032; GO:0035383; GO:0043603; GO:0006164;…		VC_2413		Q9KPF5; vch:VC_2413
High	Q9KNP2	ATP-dependent 6-phosphofructokinase OS=Vibrio cholerae serotype O1 (strain ATCC 39315 / El Tor Inaba N16961) OX=243277 GN=pfkA PE=3 SV=2	0	112.634	43	16	72	16	320	34.6	7.01	0.957	-0.06	0.812815	0.981197	97.8	102.2	13.76	10.47	109.3	99.5	82.8	111.9	96.5	64064.3	58334.5	48559.4	65620.1	56569.7	4254.9	11093.7	48559.4	15519	44555.7	23	23	23	23	23		other metabolic processes	cytosol	kinase activity;other molecular function	Pf00365	[GO:0003872]; GO:0008443; GO:0061615; GO:0016773; GO:0019200; GO:0006096; GO:0016772; GO:0016301; GO:0046835; GO:0006090; GO:0006091; GO:0016052; GO:0019364; GO:0046032; GO:0046034; GO:0046496; GO:0016740; GO:0005975; GO:0016310; GO:0032787; GO:0044237; GO:1901575; GO:0009166; GO:0019362; GO:0072526; GO:0009154; GO:0009181; GO:0046031; GO:0009150; GO:0009205; GO:0003824; GO:0044238; GO:0071704; G…	69718715	VC_2689	pfkA	Q9KNP2; vch:VC_2689
High	Q9KUZ8	Small ribosomal subunit protein uS7 OS=Vibrio cholerae serotype O1 (strain ATCC 39315 / El Tor Inaba N16961) OX=243277 GN=rpsG PE=3 SV=1	0	112.36	71	15	123	15	156	17.7	10.21	0.747	-0.42	0.304869	0.829391	85.5	114.5	49.13	17.69	61.3	77.9	150.5	92	118.3	34895.7	44317.6	85654.9	52350.6	67315.3	2317.7	8428.1	85654.9	12380.8	53019.2	18	18	18	18	18		cell organization and biogenesis;protein metabolism;other metabolic processes	cytosol;translational apparatus	nucleic acid binding activity;other molecular function	Pf00177	[GO:0000028]; GO:0022618; GO:0042255; GO:0042274; GO:0065003; GO:0071826; GO:0022613; GO:0140694; GO:0042254; GO:0022607; GO:0043933; GO:0044085; GO:0070925; GO:0016043; GO:0071840; GO:0006996; GO:0009987; GO:0008150 [GO:0000049]; GO:0003723; GO:0003676; GO:0097159; GO:0005488; GO:0003674 [GO:0003729]; GO:0003723; GO:0003676; GO:0097159; GO:0005488; GO:0003674 [GO:0003735]; GO:0005198; GO:0003674…	69720896	VC_0360	rpsG	Q9KUZ8; vch:VC_0360
High	Q9KQH7	3-oxoacyl-[acyl-carrier-protein] reductase FabG OS=Vibrio cholerae serotype O1 (strain ATCC 39315 / El Tor Inaba N16961) OX=243277 GN=fabG PE=1 SV=2	0	112.167	64	10	74	10	244	25.6	6.24	1.23	0.3	0.576157	0.979422	110.3	89.7	3.55	9.18	111.9	108	104.2	93.7	82.3	51600.4	49829.3	48063.9	43217	37947.1	3427.1	9476.3	48063.9	10220.7	29888.1	14	14	14	14	14		other metabolic processes		other molecular function	Pf13561	[GO:0004316]; GO:0016616; GO:0016614; GO:0016491; GO:0003824; GO:0003674 [GO:0016616]; GO:0016614; GO:0016491; GO:0003824; GO:0003674 [GO:0030497]; GO:0006633; GO:0006631; GO:0008610; GO:0072330; GO:0032787; GO:0044255; GO:0006629; GO:1901576; GO:0046394; GO:0019752; GO:0044237; GO:0044238; GO:0071704; GO:0009058; GO:0016053; GO:0043436; GO:0008152; GO:0009987; GO:0006082; GO:0044249; GO:0044283;…	66940451	VC_2021	fabG	Q9KQH7; vch:VC_2021
High	Q9KT71	Uridine phosphorylase OS=Vibrio cholerae serotype O1 (strain ATCC 39315 / El Tor Inaba N16961) OX=243277 GN=VC_1034 PE=1 SV=1	0	111.472	57	14	118	14	258	27.6	6.06	1.087	0.12	0.867771	0.983654	104.2	95.8	14.53	7.58	117.8	103.6	87.8	90.3	100.5	62489.5	54960.5	46601.5	47908.4	53337.4	4150.3	10452.1	46601.5	11330.2	42009.9	18	18	18	18	18		other metabolic processes	cytosol	other molecular function	Pf01048	[GO:0004850]; GO:0016763; GO:0016757; GO:0016740; GO:0003824; GO:0003674 [GO:0005829]; GO:0110165; GO:0005737; GO:0005575; GO:0005622 [GO:0009164]; GO:0009116; GO:0034656; GO:1901565; GO:1901658; GO:0055086; GO:1901564; GO:1901657; GO:0034655; GO:0044282; GO:1901575; GO:1901136; GO:0006139; GO:0044281; GO:0006807; GO:0071704; GO:1901135; GO:0019439; GO:0044270; GO:0046700; GO:1901361; GO:0009056;…		VC_1034		Q9KT71; vch:VC_1034
High	P0C6E1	Cytosol aminopeptidase OS=Vibrio cholerae serotype O1 (strain ATCC 39315 / El Tor Inaba N16961) OX=243277 GN=pepA PE=3 SV=1	0	111.248	45	25	44	25	503	54.6	6.8	0.853	-0.23	0.545838	0.973839	92.1	107.9	21.06	1.38	70.9	95.7	109	111.1	113.3	27083.4	36567.6	41643.3	42463.4	43301	1798.8	6954.2	41643.3	10042.5	34105	27	27	27	27	27		protein metabolism	other cell component	other molecular function	Pf00883, Pf02789	[GO:0004177]; GO:0008238; GO:0008233; GO:0016787; GO:0140096; GO:0003824; GO:0003674 [GO:0005737]; GO:0110165; GO:0005622; GO:0005575 [GO:0006508]; GO:0019538; GO:0043170; GO:0044238; GO:1901564; GO:0071704; GO:0008152; GO:0006807; GO:0008150 [GO:0030145]; GO:0046914; GO:0046872; GO:0043169; GO:0043167; GO:0005488; GO:0003674 [GO:0070006]; GO:0004177; GO:0008235; GO:0008238; GO:0008237; GO:000823…	69718889	VC_2501	pepA	P0C6E1; Q9K2W5; vch:VC_2501
High	Q9KPW8	Acetyl-coenzyme A carboxylase carboxyl transferase subunit alpha OS=Vibrio cholerae serotype O1 (strain ATCC 39315 / El Tor Inaba N16961) OX=243277 GN=accA PE=3 SV=1	0	110.923	61	18	59	18	319	35.6	6.27	1.004	0.01	0.931034	0.98845	100.2	99.8	15.09	0.03	88.1	98.2	118.1	97.8	97.8	43679.1	48707.3	58603.1	48509.1	48528.1	2901	9262.9	58603.1	11472.3	38221.9	19	19	19	19	19	Met-loss [N-Term]	other metabolic processes	other cell component	other molecular function	Pf03255	[GO:0003989]; GO:0016421; GO:0016885; GO:0016874; GO:0003824; GO:0003674 [GO:0005524]; GO:0032559; GO:0035639; GO:0030554; GO:0032555; GO:0043168; GO:1901265; GO:0017076; GO:0032553; GO:0043167; GO:0097159; GO:0000166; GO:0097367; GO:0005488; GO:1901363; GO:0003674; GO:0036094 [GO:0006633]; GO:0006631; GO:0008610; GO:0072330; GO:0032787; GO:0044255; GO:0006629; GO:1901576; GO:0046394; GO:0019752;…	69719131	VC_2244	accA	Q9KPW8; vch:VC_2244
High	Q9KUF1	Large ribosomal subunit protein uL13 OS=Vibrio cholerae serotype O1 (strain ATCC 39315 / El Tor Inaba N16961) OX=243277 GN=rplM PE=3 SV=1	0	110.875	82	17	233	17	142	16	9.77	0.859	-0.22	0.562052	0.97742	92.4	107.6	50.62	26.16	53.8	87.6	151.1	84.6	122.9	84817.5	138029	237984	133210	193684	5633.3	26249.6	237984	31503.9	152550	21	21	21	21	21	Met-loss [N-Term]	protein metabolism;other metabolic processes;other biological processes	cytosol;translational apparatus	nucleic acid binding activity;other molecular function	Pf00572	[GO:0003729]; GO:0003723; GO:0003676; GO:0097159; GO:0005488; GO:0003674 [GO:0003735]; GO:0005198; GO:0003674 [GO:0005840]; GO:0043232; GO:0043228; GO:0043229; GO:0043226; GO:0005622; GO:0110165; GO:0005575 [GO:0006412]; GO:0009059; GO:0019538; GO:0043043; GO:0010467; GO:0043170; GO:0044249; GO:1901576; GO:0044238; GO:1901564; GO:0006518; GO:0043604; GO:1901566; GO:0071704; GO:0009058; GO:0044237…	69720669	VC_0570	rplM	Q9KUF1; vch:VC_0570
High	Q9KTX5	Peptidase B OS=Vibrio cholerae serotype O1 (strain ATCC 39315 / El Tor Inaba N16961) OX=243277 GN=pepB PE=3 SV=2	0	110.813	34	16	47	16	429	46.7	5.81	0.643	-0.64	0.133702	0.645673	78.3	121.7	16.77	14.42	70.8	80.2	98.2	138.1	112.6	21165.7	23959.3	29355.5	41275	33637.7	1405.8	4556.4	29355.5	9761.5	26493.9	20	20	20	20	20		protein metabolism	other cell component	other molecular function	Pf00883, Pf12404	[GO:0005737]; GO:0110165; GO:0005622; GO:0005575 [GO:0006508]; GO:0019538; GO:0043170; GO:0044238; GO:1901564; GO:0071704; GO:0008152; GO:0006807; GO:0008150 [GO:0008233]; GO:0016787; GO:0140096; GO:0003824; GO:0003674 [GO:0030145]; GO:0046914; GO:0046872; GO:0043169; GO:0043167; GO:0005488; GO:0003674 [GO:0070006]; GO:0004177; GO:0008235; GO:0008238; GO:0008237; GO:0008233; GO:0016787; GO:014009…		VC_0755	pepB	Q9KTX5; vch:VC_0755
High	Q9KQZ9	Cysteine--tRNA ligase OS=Vibrio cholerae serotype O1 (strain ATCC 39315 / El Tor Inaba N16961) OX=243277 GN=cysS PE=3 SV=1	0	110.592	41	20	49	19	459	52	5.12	0.878	-0.19	0.609175	0.981197	93.5	106.5	12.33	6.66	87	92.5	109.7	100.5	110.4	23939.1	25456.7	30210.5	27656.8	30389.5	1590	4841.2	30210.5	6540.8	23935.5	24	24	24	24	24		protein metabolism;RNA metabolism OR transcription;other metabolic processes	cytosol;other cell component	other molecular function	Pf01406, Pf09190	[GO:0004817]; GO:0004812; GO:0016875; GO:0140101; GO:0016874; GO:0140098; GO:0003824; GO:0140640; GO:0003674 [GO:0005524]; GO:0032559; GO:0035639; GO:0030554; GO:0032555; GO:0043168; GO:1901265; GO:0017076; GO:0032553; GO:0043167; GO:0097159; GO:0000166; GO:0097367; GO:0005488; GO:1901363; GO:0003674; GO:0036094 [GO:0005737]; GO:0110165; GO:0005622; GO:0005575 [GO:0005829]; GO:0110165; GO:0005737…		VC_1848	cysS	Q9KQZ9; vch:VC_1848
High	H9L4Q1	RfbL protein OS=Vibrio cholerae serotype O1 (strain ATCC 39315 / El Tor Inaba N16961) OX=243277 GN=VC_0249 PE=3 SV=1	0	109.449	51	22	69	22	471	52.5	6.1	1.139	0.19	0.754347	0.981197	106.5	93.5	3.86	6.91	105.2	108.9	100.8	88	97	35047.5	36292.1	33592.3	29311.4	32324.2	2327.7	6901.8	33592.3	6932.1	25459.3	24	24	24	24	24		other metabolic processes	other membranes	other molecular function	Pf00501, Pf13193	[GO:0004467]; GO:0015645; GO:0016405; GO:0001676; GO:0016878; GO:0140657; GO:0016877; GO:0006631; GO:0003674; GO:0016874; GO:0032787; GO:0044255; GO:0003824; GO:0019752; GO:0006629; GO:0044237; GO:0043436; GO:0044238; GO:0071704; GO:0008152; GO:0009987; GO:0006082; GO:0008150; GO:0044281 [GO:0016020]; GO:0110165; GO:0005575		VC_0249		H9L4Q1; vch:VC_0249
High	Q9KVA4	RfbG protein OS=Vibrio cholerae serotype O1 (strain ATCC 39315 / El Tor Inaba N16961) OX=243277 GN=VC_0245 PE=4 SV=1	0	108.92	52	22	51	22	463	53.1	8.88	1.43	0.52	0.30014	0.825663	117.7	82.3	14.03	1.43	128.1	114.9	96.4	79.5	81.1	52961.2	47505.9	39889	32882.8	33553.9	3517.5	9034.4	39889	7776.7	26427.9	22	22	22	22	22		other metabolic processes		other molecular function	Pf00534	[GO:0009103]; GO:0000271; GO:0008610; GO:0008653; GO:1901137; GO:0005976; GO:0009059; GO:0016051; GO:0006629; GO:1901576; GO:0043170; GO:1903509; GO:1901135; GO:0005975; GO:0044249; GO:0044238; GO:0071704; GO:0009058; GO:0044237; GO:0008152; GO:0009987; GO:0008150 [GO:0016757]; GO:0016740; GO:0003824; GO:0003674		VC_0245		Q9KVA4; vch:VC_0245
High	Q9KKX5	endopeptidase La OS=Vibrio cholerae serotype O1 (strain ATCC 39315 / El Tor Inaba N16961) OX=243277 GN=VC_A0975 PE=3 SV=1	0	108.272	32	25	36	25	786	88.5	5.8	0.926	-0.11	0.730953	0.981197	96.1	103.9	6.32	4.67	102.7	97.1	90.5	108.4	101.4	18012.6	17028.8	15870.5	19013.9	17798.5	1196.3	3238.4	15870.5	4496.7	14018.6	26	26	26	26	26	Met-loss [N-Term]	protein metabolism;other metabolic processes		other molecular function	Pf05362, Pf13654, Pf20436, Pf20437	[GO:0004176]; GO:0008233; GO:0140657; GO:0016787; GO:0140096; GO:0003674; GO:0003824 [GO:0004252]; GO:0004175; GO:0008236; GO:0008233; GO:0017171; GO:0016787; GO:0140096; GO:0003824; GO:0003674 [GO:0005524]; GO:0032559; GO:0035639; GO:0030554; GO:0032555; GO:0043168; GO:1901265; GO:0017076; GO:0032553; GO:0043167; GO:0097159; GO:0000166; GO:0097367; GO:0005488; GO:1901363; GO:0003674; GO:0036094 …		VC_A0975		Q9KKX5; vch:VC_A0975
High	Q9KP70	RNA polymerase-associated protein RapA OS=Vibrio cholerae serotype O1 (strain ATCC 39315 / El Tor Inaba N16961) OX=243277 GN=rapA PE=3 SV=1	0	107.801	30	24	41	24	969	109.4	5.15	1.221	0.29	0.59229	0.981197	110	90	22.79	19.57	134.5	105.6	85.4	99.3	75.2	32732.6	25684.2	20765.4	24170.6	18295.3	2174	4884.5	20765.4	5716.3	14409.8	27	27	27	27	27	Met-loss [N-Term]	cell organization and biogenesis;other biological processes		nucleic acid binding activity;other molecular function	Pf00176, Pf00271, Pf12137, Pf18337, Pf18339	[GO:0003677]; GO:0003676; GO:0097159; GO:0005488; GO:0003674 [GO:0004386]; GO:0140640; GO:0140657; GO:0003824; GO:0003674 [GO:0005524]; GO:0032559; GO:0035639; GO:0030554; GO:0032555; GO:0043168; GO:1901265; GO:0017076; GO:0032553; GO:0043167; GO:0097159; GO:0000166; GO:0097367; GO:0005488; GO:1901363; GO:0003674; GO:0036094 [GO:0006355]; GO:0010468; GO:2001141; GO:0010556; GO:0051252; GO:0031326…		VC_2506	rapA	Q9KP70; vch:VC_2506
High	Q9KUW5	UvrABC system protein A OS=Vibrio cholerae serotype O1 (strain ATCC 39315 / El Tor Inaba N16961) OX=243277 GN=uvrA PE=3 SV=1	0	107.539	30	23	35	23	940	104.3	6.52	1.299	0.38	0.464765	0.939911	113	87	4.45	0.46	111.2	113.4	104.1	85.3	85.9	24301	24786.3	22745.4	18645.7	18768.6	1614	4713.7	22745.4	4409.7	14782.6	23	23	23	23	23		DNA metabolism;other metabolic processes;stress response	other cell component	nucleic acid binding activity;other molecular function	Pf17755, Pf17760	[GO:0003677]; GO:0003676; GO:0097159; GO:0005488; GO:0003674 [GO:0005524]; GO:0032559; GO:0035639; GO:0030554; GO:0032555; GO:0043168; GO:1901265; GO:0017076; GO:0032553; GO:0043167; GO:0097159; GO:0000166; GO:0097367; GO:0005488; GO:1901363; GO:0003674; GO:0036094 [GO:0005737]; GO:0110165; GO:0005622; GO:0005575 [GO:0006289]; GO:0006281; GO:0006259; GO:0006974; GO:0090304; GO:0033554; GO:0006139…		VC_0394	uvrA	Q9KUW5; vch:VC_0394
High	Q9KNH4	ATP synthase gamma chain OS=Vibrio cholerae serotype O1 (strain ATCC 39315 / El Tor Inaba N16961) OX=243277 GN=atpG PE=3 SV=1	0	107.289	80	20	50	20	288	31.8	8.29	0.852	-0.23	0.542917	0.973839	92	108	11.98	0.2	90.1	109.4	88.9	105.7	106	35026.2	42526.8	34541.7	41072.2	41187.1	2326.3	8087.5	34541.7	9713.5	32440	25	25	25	25	25	Met-loss [N-Term]	other metabolic processes;transport	plasma membrane;other membranes	transporter activity;other molecular function	Pf00231	[GO:0005524]; GO:0032559; GO:0035639; GO:0030554; GO:0032555; GO:0043168; GO:1901265; GO:0017076; GO:0032553; GO:0043167; GO:0097159; GO:0000166; GO:0097367; GO:0005488; GO:1901363; GO:0003674; GO:0036094 [GO:0005886]; GO:0016020; GO:0071944; GO:0110165; GO:0005575 [GO:0015986]; GO:0006754; GO:0009152; GO:0009206; GO:0046034; GO:0006164; GO:0009150; GO:0009260; GO:0009145; GO:0009201; GO:0009205;…	69721149	VC_2765	atpG	Q9KNH4; vch:VC_2765
High	Q9KKN9	Ornithine decarboxylase, inducible OS=Vibrio cholerae serotype O1 (strain ATCC 39315 / El Tor Inaba N16961) OX=243277 GN=VC_A1063 PE=3 SV=1	0	106.634	36	21	35	21	720	81.4	6.43	0.145	-2.78	5.03325e-10	9.31152e-08	25.4	174.6	34.65	15.5	42.4	29.4	21.1	225.9	181.2	8598.2	5960.8	4281.5	45801.9	36752.8	571.1	1133.6	4281.5	10832	28947.4	20	20	20	20	20		other metabolic processes	cytosol	other molecular function	Pf01276, Pf03709, Pf03711	[GO:0004586]; GO:0016831; GO:0016830; GO:0016829; GO:0003824; GO:0003674 [GO:0005829]; GO:0110165; GO:0005737; GO:0005575; GO:0005622 [GO:0006520]; GO:0019752; GO:0044238; GO:1901564; GO:0043436; GO:0008152; GO:0006807; GO:0071704; GO:0006082; GO:0008150; GO:0044237; GO:0044281; GO:0009987 [GO:0016831]; GO:0016830; GO:0016829; GO:0003824; GO:0003674 [GO:0030170]; GO:0043168; GO:0070279; GO:004316…		VC_A1063		Q9KKN9; vch:VC_A1063
High	Q9KTY9	Queuine tRNA-ribosyltransferase OS=Vibrio cholerae serotype O1 (strain ATCC 39315 / El Tor Inaba N16961) OX=243277 GN=tgt PE=3 SV=1	0	106.621	52	21	50	21	379	43.2	7.18	1.56	0.64	0.189403	0.743925	121.9	78.1	15.11	0.64	133.7	117.4	98.5	75.6	74.9	53171.4	46687.7	39178.6	30058.3	29786.9	3531.5	8878.8	39178.6	7108.7	23460.9	26	26	26	26	26		RNA metabolism OR transcription;other metabolic processes	cytosol;other cell component	other molecular function	Pf01702	[GO:0002099]; GO:0002097; GO:0006400; GO:0008033; GO:0009451; GO:0006399; GO:0034470; GO:0016070; GO:0043412; GO:0034660; GO:0006396; GO:0090304; GO:0043170; GO:0010467; GO:0006139; GO:0071704; GO:0009059; GO:0006725; GO:0034641; GO:0044238; GO:0046483; GO:1901360; GO:0008152; GO:0044249; GO:1901576; GO:0044237; GO:0006807; GO:0008150; GO:0009058; GO:0009987 [GO:0005737]; GO:0110165; GO:0005622; …	69720509	VC_0741	tgt	Q9KTY9; vch:VC_0741
High	Q06951	Phosphomannomutase OS=Vibrio cholerae serotype O1 (strain ATCC 39315 / El Tor Inaba N16961) OX=243277 GN=rfbB PE=3 SV=1	0	106.468	47	21	54	21	463	51.8	5.31	0.971	-0.04	0.84836	0.983654	98.5	101.5	9.72	14.56	88	99.4	106.9	92.3	113.5	33762.4	38152.5	41025.1	35424.5	43554.1	2242.4	7255.6	41025.1	8377.8	34304.3	24	24	24	24	24	Met-loss [N-Term]	other metabolic processes	plasma membrane;other membranes	other molecular function	Pf00408, Pf02878, Pf02879, Pf02880	[GO:0000287]; GO:0046872; GO:0043169; GO:0043167; GO:0005488; GO:0003674 [GO:0004615]; GO:0016868; GO:0016866; GO:0016853; GO:0003824; GO:0003674 [GO:0005886]; GO:0016020; GO:0071944; GO:0110165; GO:0005575 [GO:0009243]; GO:0000271; GO:0046402; GO:0009103; GO:0005976; GO:0009059; GO:0016051; GO:0008610; GO:0008653; GO:1901137; GO:0005975; GO:0043170; GO:0044249; GO:1901576; GO:0006629; GO:1903509…		VC_0242	rfbB	Q06951; Q9JQ14; vch:VC_0242
High	Q9KSF6	L-serine dehydratase OS=Vibrio cholerae serotype O1 (strain ATCC 39315 / El Tor Inaba N16961) OX=243277 GN=VC_1300 PE=3 SV=1	0	106.284	34	17	41	17	453	49.2	6.21	1.145	0.2	0.740981	0.981197	106.8	93.2	10.91	10.73	113.6	107.2	91.5	86.7	101	34573.6	32614.4	27854.5	26400.2	30734.6	2296.3	6202.4	27854.5	6243.6	24207.3	23	23	23	23	23	Met-loss [N-Term]	other metabolic processes		other molecular function	Pf03313, Pf03315	[GO:0003941]; GO:0016841; GO:0016840; GO:0016829; GO:0003824; GO:0003674 [GO:0006094]; GO:0006006; GO:0019319; GO:0019318; GO:0046364; GO:0005996; GO:0016051; GO:0044283; GO:0005975; GO:0044281; GO:1901576; GO:0009058; GO:0044238; GO:0071704; GO:0008152; GO:0008150 [GO:0046872]; GO:0043169; GO:0043167; GO:0005488; GO:0003674 [GO:0051539]; GO:0051536; GO:0051540; GO:0005488; GO:0003674	69720020	VC_1300		Q9KSF6; vch:VC_1300
High	Q9KLR4	Periplasmic nitrate reductase OS=Vibrio cholerae serotype O1 (strain ATCC 39315 / El Tor Inaba N16961) OX=243277 GN=napA PE=3 SV=1	0	106.232	31	24	39	24	829	93	8.06	1.237	0.31	0.563914	0.97742	110.6	89.4	15.57	7.08	88.7	110.7	121.4	94.1	85.1	25821.4	32214.6	35329	27370.8	24759.7	1715	6126.4	35329	6473.1	19501.3	25	25	25	25	25		protein metabolism;other metabolic processes	other cell component	other molecular function	Pf00384, Pf01568, Pf04879	[GO:0005506]; GO:0046914; GO:0046872; GO:0043169; GO:0043167; GO:0005488; GO:0003674 [GO:0006777]; GO:0019720; GO:0032324; GO:0043545; GO:0018130; GO:0090407; GO:1901362; GO:1901566; GO:0006796; GO:0019637; GO:0046483; GO:0051189; GO:1901360; GO:1901564; GO:0044249; GO:1901576; GO:0006793; GO:0071704; GO:0044237; GO:0008152; GO:0019538; GO:0006807; GO:0009058; GO:0009987; GO:0008150; GO:0043170; …		VC_A0678	napA	Q9KLR4; vch:VC_A0678
High	Q9KU92	Tyrosine--tRNA ligase 2 OS=Vibrio cholerae serotype O1 (strain ATCC 39315 / El Tor Inaba N16961) OX=243277 GN=tyrS2 PE=3 SV=1	0	105.771	54	18	47	18	395	44	5.99	0.961	-0.06	0.822167	0.983411	98	102	0.75	14.09	98.1	97.6	99	112.9	92.4	28244.3	28077.6	28496.7	32477.2	26592.3	1875.9	5339.6	28496.7	7680.8	20944.8	21	21	21	21	21	Met-loss [N-Term]	protein metabolism;RNA metabolism OR transcription;other metabolic processes	cytosol	nucleic acid binding activity;other molecular function	Pf00579, Pf01479	[GO:0003723]; GO:0003676; GO:0097159; GO:0005488; GO:0003674 [GO:0004831]; GO:0004812; GO:0016875; GO:0140101; GO:0016874; GO:0140098; GO:0003824; GO:0140640; GO:0003674 [GO:0005524]; GO:0032559; GO:0035639; GO:0030554; GO:0032555; GO:0043168; GO:1901265; GO:0017076; GO:0032553; GO:0043167; GO:0097159; GO:0000166; GO:0097367; GO:0005488; GO:1901363; GO:0003674; GO:0036094 [GO:0005829]; GO:0110165…		VC_0631	tyrS2	Q9KU92; vch:VC_0631
High	Q9KUY4	Glucose-6-phosphate isomerase OS=Vibrio cholerae serotype O1 (strain ATCC 39315 / El Tor Inaba N16961) OX=243277 GN=pgi PE=1 SV=1	0	105.421	48	19	64	19	550	60.7	6.05	1.109	0.15	0.817606	0.981197	105.2	94.8	8.39	2.94	108.5	106.6	92.7	98.1	94.1	35723.1	35093.2	30527	32295.5	30980.3	2372.6	6673.8	30527	7637.8	24400.9	21	21	21	21	21		other metabolic processes	cytosol	other molecular function	Pf00342	[GO:0004347]; GO:0016861; GO:0016860; GO:0016853; GO:0003824; GO:0003674 [GO:0005829]; GO:0110165; GO:0005737; GO:0005575; GO:0005622 [GO:0006094]; GO:0006006; GO:0019319; GO:0019318; GO:0046364; GO:0005996; GO:0016051; GO:0044283; GO:0005975; GO:0044281; GO:1901576; GO:0009058; GO:0044238; GO:0071704; GO:0008152; GO:0008150 [GO:0006096]; GO:0006090; GO:0006091; GO:0016052; GO:0019364; GO:0046032…		VC_0374	pgi	Q9KUY4; vch:VC_0374
High	Q9KV04	Peptidyl-prolyl cis-trans isomerase OS=Vibrio cholerae serotype O1 (strain ATCC 39315 / El Tor Inaba N16961) OX=243277 GN=VC_0354 PE=3 SV=1	0	105.304	64	16	75	16	259	28.1	5.01	1.278	0.35	0.497487	0.951415	112.2	87.8	17.9	0.11	131.7	107.5	92.5	84.2	84.1	83174.2	67879.2	58403.1	53168.6	53085.6	5524.2	12908.9	58403.1	12574.2	41811.5	19	19	19	19	19		protein metabolism;other metabolic processes		other molecular function	Pf00254, Pf01346	[GO:0003755]; GO:0016859; GO:0140096; GO:0016853; GO:0003824; GO:0003674 [GO:0006457]; GO:0009987; GO:0051604; GO:0008150; GO:0019538; GO:0010467; GO:0043170; GO:0044238; GO:1901564; GO:0009059; GO:0071704; GO:0008152; GO:0006807; GO:0044249; GO:1901576; GO:0009058; GO:0044237	69720902	VC_0354		Q9KV04; vch:VC_0354
High	Q9KNL6	S1 motif domain-containing protein OS=Vibrio cholerae serotype O1 (strain ATCC 39315 / El Tor Inaba N16961) OX=243277 GN=VC_2716 PE=4 SV=1	0	105.296	32	25	48	25	773	84.8	6.68	1.136	0.18	0.760233	0.981197	106.4	93.6	6.82	2.21	112.7	104.6	98.4	90.7	93.6	33599.7	31184.3	29330.9	27028.8	27887.7	2231.6	5930.5	29330.9	6392.3	21965	23	23	23	23	23		protein metabolism;other metabolic processes	cytosol	nucleic acid binding activity;other molecular function	Pf00575, Pf09371, Pf12836, Pf16921, Pf17674	[GO:0003729]; GO:0003723; GO:0003676; GO:0097159; GO:0005488; GO:0003674 [GO:0003735]; GO:0005198; GO:0003674 [GO:0005829]; GO:0110165; GO:0005737; GO:0005575; GO:0005622 [GO:0006139]; GO:0006725; GO:0034641; GO:0044238; GO:0046483; GO:1901360; GO:0044237; GO:0006807; GO:0008152; GO:0071704; GO:0009987; GO:0008150 [GO:0006412]; GO:0009059; GO:0019538; GO:0043043; GO:0010467; GO:0043170; GO:004424…		VC_2716		Q9KNL6; vch:VC_2716
High	Q9KRA3	Enoyl-[acyl-carrier-protein] reductase [NADH] 1 OS=Vibrio cholerae serotype O1 (strain ATCC 39315 / El Tor Inaba N16961) OX=243277 GN=fabV PE=1 SV=2	0	105.224	53	22	46	22	401	44	4.96	1.119	0.16	0.796507	0.981197	105.6	94.4	8.16	6.05	93.6	109.4	106.5	91.2	99.3	41550.5	48580.3	47272.5	40474.7	44091.4	2759.6	9238.7	47272.5	9572.2	34727.5	25	25	25	25	25		other metabolic processes		other molecular function	Pf07055, Pf12241, Pf12242	[GO:0004318]; GO:0016631; GO:0016628; GO:0016627; GO:0016491; GO:0003824; GO:0003674 [GO:0006633]; GO:0006631; GO:0008610; GO:0072330; GO:0032787; GO:0044255; GO:0006629; GO:1901576; GO:0046394; GO:0019752; GO:0044237; GO:0044238; GO:0071704; GO:0009058; GO:0016053; GO:0043436; GO:0008152; GO:0009987; GO:0006082; GO:0044249; GO:0044283; GO:0008150; GO:0044281 [GO:0050343]; GO:0016628; GO:0016627;…	66939580	VC_1738; VC_1739	fabV	Q9KRA3; Q9KRA4; vch:VC_1738; vch:VC_1739
High	Q9KUU3	TldD protein OS=Vibrio cholerae serotype O1 (strain ATCC 39315 / El Tor Inaba N16961) OX=243277 GN=VC_0422 PE=3 SV=1	0	104.926	45	20	33	20	481	51.2	5.64	1.031	0.04	0.997365	0.999009	101.5	98.5	6.59	3.08	100.5	108.9	95.7	99.6	95.4	26853.9	29109.8	25569.5	26630.2	25496.1	1783.5	5535.9	25569.5	6298	20081.3	22	22	22	22	22		protein metabolism	cytosol	other molecular function	Pf01523, Pf19289, Pf19290	[GO:0005829]; GO:0110165; GO:0005737; GO:0005575; GO:0005622 [GO:0006508]; GO:0019538; GO:0043170; GO:0044238; GO:1901564; GO:0071704; GO:0008152; GO:0006807; GO:0008150 [GO:0008237]; GO:0008233; GO:0016787; GO:0140096; GO:0003824; GO:0003674		VC_0422		Q9KUU3; vch:VC_0422
High	Q9KLE1	Exoribonuclease 2 OS=Vibrio cholerae serotype O1 (strain ATCC 39315 / El Tor Inaba N16961) OX=243277 GN=rnb PE=3 SV=1	0	104.744	34	26	45	26	678	76.1	5.22	0.858	-0.22	0.55783	0.97742	92.3	107.7	15.65	8.21	87.2	89.4	114.6	98.3	110.5	24855.9	25465.3	32635.9	28016.1	31470	1650.8	4842.9	32635.9	6625.7	24786.6	27	27	27	27	27		RNA metabolism OR transcription;other metabolic processes	cytosol	nucleic acid binding activity;other molecular function	Pf00575, Pf00773, Pf08206	[GO:0003723]; GO:0003676; GO:0097159; GO:0005488; GO:0003674 [GO:0005829]; GO:0110165; GO:0005737; GO:0005575; GO:0005622 [GO:0006402]; GO:0006401; GO:0010629; GO:0016071; GO:0009057; GO:0016070; GO:0034655; GO:0010468; GO:0010558; GO:0043170; GO:1901575; GO:0090304; GO:0006139; GO:0019439; GO:0044270; GO:0046700; GO:1901361; GO:0010556; GO:0010605; GO:0031327; GO:0071704; GO:0009056; GO:0006725;…		VC_A0805	rnb	Q9KLE1; vch:VC_A0805
High	Q9KTX8	Chaperone protein HscA homolog OS=Vibrio cholerae serotype O1 (strain ATCC 39315 / El Tor Inaba N16961) OX=243277 GN=hscA PE=3 SV=1	0	104.636	40	22	49	22	616	65.8	4.96	1.328	0.41	0.423655	0.914943	114.1	85.9	23.82	15.74	130.2	115.2	79.9	97	77.6	51576.8	45627.1	31649.6	38430.2	30734.2	3425.6	8677.1	31649.6	9088.6	24207	23	23	23	23	23	Met-loss [N-Term]	cell organization and biogenesis;protein metabolism;other metabolic processes	cytosol	other molecular function	Pf00012	[GO:0005524]; GO:0032559; GO:0035639; GO:0030554; GO:0032555; GO:0043168; GO:1901265; GO:0017076; GO:0032553; GO:0043167; GO:0097159; GO:0000166; GO:0097367; GO:0005488; GO:1901363; GO:0003674; GO:0036094 [GO:0005829]; GO:0110165; GO:0005737; GO:0005575; GO:0005622 [GO:0016226]; GO:0006790; GO:0031163; GO:0044237; GO:0022607; GO:0008152; GO:0009987; GO:0016043; GO:0044085; GO:0008150; GO:0071840 …		VC_0752	hscA	Q9KTX8; vch:VC_0752
High	Q9KNH1	ATP synthase subunit b OS=Vibrio cholerae serotype O1 (strain ATCC 39315 / El Tor Inaba N16961) OX=243277 GN=atpF PE=3 SV=1	0	103.541	69	19	119	19	156	17.6	7.2	0.951	-0.07	0.795694	0.981197	97.5	102.5	8.42	6.8	107.8	96.8	91.5	106.9	97.1	45235.1	40656.8	38391.7	44867.9	40753	3004.4	7731.9	38391.7	10611.1	32098	19	19	19	19	19		other metabolic processes;transport	plasma membrane;other membranes	transporter activity	Pf00430	[GO:0005886]; GO:0016020; GO:0071944; GO:0110165; GO:0005575 [GO:0045263]; GO:0033177; GO:0005622; GO:0045259; GO:0098796; GO:0016469; GO:0110165; GO:0032991; GO:0016020; GO:1904949; GO:0005575; GO:1902494 [GO:0046933]; GO:0015252; GO:0016874; GO:0015986; GO:0005261; GO:0015078; GO:0003824; GO:0006754; GO:0005216; GO:0008324; GO:0022890; GO:1902600; GO:0003674; GO:0009152; GO:0009206; GO:0046034;…		VC_2768	atpF	Q9KNH1; vch:VC_2768
High	Q9KRZ5	Ribosomal RNA large subunit methyltransferase K/L OS=Vibrio cholerae serotype O1 (strain ATCC 39315 / El Tor Inaba N16961) OX=243277 GN=rlmL PE=3 SV=1	0	102.992	34	21	31	21	708	79.8	8.48	1.295	0.37	0.470908	0.939911	112.9	87.1	2.4	10.68	110.4	111.9	106.8	79	91.9	24384.1	24710	23582.4	17458.7	20309.9	1619.5	4699.2	23582.4	4128.9	15996.6	22	22	22	22	22		RNA metabolism OR transcription;other metabolic processes	other cell component	nucleic acid binding activity;other molecular function	Pf01170, Pf02926, Pf10672	[GO:0003723]; GO:0003676; GO:0097159; GO:0005488; GO:0003674 [GO:0005737]; GO:0110165; GO:0005622; GO:0005575 [GO:0008990]; GO:0008170; GO:0016435; GO:0008168; GO:0008649; GO:0016741; GO:0008173; GO:0008757; GO:0140102; GO:0031167; GO:0016740; GO:0140098; GO:0000154; GO:0001510; GO:0003824; GO:0140640; GO:0006364; GO:0009451; GO:0043414; GO:0003674; GO:0016072; GO:0034470; GO:0042254; GO:0016070;…		VC_1488	rlmL	Q9KRZ5; vch:VC_1488
High	Q9KT07	Acetate kinase 1 OS=Vibrio cholerae serotype O1 (strain ATCC 39315 / El Tor Inaba N16961) OX=243277 GN=ackA1 PE=3 SV=1	0	101.615	57	16	147	16	398	42.8	5.92	1.142	0.19	0.747987	0.981197	106.6	93.4	14.75	9.45	117.1	107.4	87.1	100.6	87.9	81022.7	74295.6	60252.9	69585.1	60864.4	5381.3	14129.1	60252.9	16456.7	47938.3	19	19	19	19	19	Met-loss [N-Term]	other metabolic processes	cytosol	kinase activity;other molecular function	Pf00871	[GO:0000287]; GO:0046872; GO:0043169; GO:0043167; GO:0005488; GO:0003674 [GO:0005524]; GO:0032559; GO:0035639; GO:0030554; GO:0032555; GO:0043168; GO:1901265; GO:0017076; GO:0032553; GO:0043167; GO:0097159; GO:0000166; GO:0097367; GO:0005488; GO:1901363; GO:0003674; GO:0036094 [GO:0005829]; GO:0110165; GO:0005737; GO:0005575; GO:0005622 [GO:0006083]; GO:0006807; GO:0032787; GO:0008152; GO:0019752…	69720210	VC_1098	ackA1	Q9KT07; vch:VC_1098
High	H9L4S9	Cell shape-determining protein MreB OS=Vibrio cholerae serotype O1 (strain ATCC 39315 / El Tor Inaba N16961) OX=243277 GN=mreB PE=3 SV=1	0	101.485	65	20	61	20	347	36.9	5.14	1.11	0.15	0.817119	0.981197	105.2	94.8	5.47	16.62	110.4	103.2	99.2	104.6	82.6	36377.5	33982.3	32672.8	34461.6	27213.2	2416.1	6462.6	32672.8	8150.1	21433.8	22	22	22	22	22		other biological processes	other cell component	other molecular function	Pf06723	[GO:0000902]; GO:0009653; GO:0032502; GO:0048856; GO:0008150 [GO:0005524]; GO:0032559; GO:0035639; GO:0030554; GO:0032555; GO:0043168; GO:1901265; GO:0017076; GO:0032553; GO:0043167; GO:0097159; GO:0000166; GO:0097367; GO:0005488; GO:1901363; GO:0003674; GO:0036094 [GO:0005737]; GO:0110165; GO:0005622; GO:0005575 [GO:0008360]; GO:0022604; GO:0065008; GO:0022603; GO:0065007; GO:0050793; GO:0008150…	69720824	VC_0415	mreB	H9L4S9; vch:VC_0415
High	Q9KVD0	Methyl-accepting chemotaxis protein OS=Vibrio cholerae serotype O1 (strain ATCC 39315 / El Tor Inaba N16961) OX=243277 GN=VC_0216 PE=3 SV=1	0	101.211	37	17	51	16	564	60.5	5.17	1.204	0.27	0.624753	0.981197	109.2	90.8	34.4	30.09	140	108.2	67.7	111.6	72.5	49343.9	38150.6	23864.4	39339.5	25537.2	3277.3	7255.3	23864.4	9303.7	20113.7	19	19	19	19	19		signal transduction;other biological processes	plasma membrane;other membranes	other molecular function	Pf00015, Pf00672, Pf17200	[GO:0004888]; GO:0038023; GO:0060089; GO:0003674 [GO:0005886]; GO:0016020; GO:0071944; GO:0110165; GO:0005575 [GO:0006935]; GO:0042330; GO:0042221; GO:0040011; GO:0009605; GO:0050896; GO:0008150 [GO:0007165]; GO:0009987; GO:0050794; GO:0007154; GO:0023052; GO:0051716; GO:0008150; GO:0050789; GO:0050896; GO:0065007		VC_0216		Q9KVD0; vch:VC_0216
High	Q9KUP3	S-adenosylmethionine synthase OS=Vibrio cholerae serotype O1 (strain ATCC 39315 / El Tor Inaba N16961) OX=243277 GN=metK PE=3 SV=1	0	101.135	38	17	55	17	385	42	5.41	0.885	-0.18	0.627081	0.981197	93.9	106.1	13.87	0.44	88.6	91.4	113.4	103	103.6	34095.3	35188.1	43637.3	39630.2	39877.6	2264.5	6691.9	43637.3	9372.4	31408.6	21	21	21	21	21		other metabolic processes	cytosol	other molecular function	Pf00438, Pf02772, Pf02773	[GO:0000287]; GO:0046872; GO:0043169; GO:0043167; GO:0005488; GO:0003674 [GO:0004478]; GO:0016765; GO:0016740; GO:0003824; GO:0003674 [GO:0005524]; GO:0032559; GO:0035639; GO:0030554; GO:0032555; GO:0043168; GO:1901265; GO:0017076; GO:0032553; GO:0043167; GO:0097159; GO:0000166; GO:0097367; GO:0005488; GO:1901363; GO:0003674; GO:0036094 [GO:0005829]; GO:0110165; GO:0005737; GO:0005575; GO:0005622…		VC_0472	metK	Q9KUP3; vch:VC_0472
High	Q9KPK3	Bifunctional aspartokinase/homoserine dehydrogenase OS=Vibrio cholerae serotype O1 (strain ATCC 39315 / El Tor Inaba N16961) OX=243277 GN=VC_2364 PE=3 SV=1	0	100.945	33	19	25	19	825	89.2	5.17	1.23	0.3	0.577256	0.979422	110.3	89.7	21.36	0.24	120.1	114.6	78.9	93	93.3	18965.2	18103.2	12469.5	14694.9	14745.2	1259.6	3442.8	12469.5	3475.3	11613.7	21	21	21	21	21		other metabolic processes		kinase activity;other molecular function	Pf00696, Pf00742, Pf03447, Pf13840	[GO:0004072]; GO:0016774; GO:0019202; GO:0016772; GO:0016301; GO:0016740; GO:0003824; GO:0003674 [GO:0004412]; GO:0016616; GO:0016614; GO:0016491; GO:0003824; GO:0003674 [GO:0005524]; GO:0032559; GO:0035639; GO:0030554; GO:0032555; GO:0043168; GO:1901265; GO:0017076; GO:0032553; GO:0043167; GO:0097159; GO:0000166; GO:0097367; GO:0005488; GO:1901363; GO:0003674; GO:0036094 [GO:0009088]; GO:0006566…		VC_2364		Q9KPK3; vch:VC_2364
High	Q9KPL9	Phosphopentomutase OS=Vibrio cholerae serotype O1 (strain ATCC 39315 / El Tor Inaba N16961) OX=243277 GN=deoB PE=3 SV=1	0	100.887	47	18	35	18	406	44.1	5.22	1.222	0.29	0.59206	0.981197	110	90	8.05	1.01	108.8	115.1	98	89.7	88.4	31161.4	32976.9	28081	25694.1	25328.1	2069.6	6271.4	28081	6076.6	19949.1	19	19	19	19	19		other metabolic processes	cytosol	other molecular function	Pf01676	[GO:0000287]; GO:0046872; GO:0043169; GO:0043167; GO:0005488; GO:0003674 [GO:0005829]; GO:0110165; GO:0005737; GO:0005575; GO:0005622 [GO:0006015]; GO:0046390; GO:0046391; GO:0019693; GO:0090407; GO:1901137; GO:0006796; GO:0019637; GO:1901135; GO:1901576; GO:0006793; GO:0071704; GO:0009058; GO:0044237; GO:0008152; GO:0009987; GO:0008150 [GO:0008973]; GO:0016868; GO:0016866; GO:0016853; GO:0003824…	66939814	VC_2348	deoB	Q9KPL9; vch:VC_2348
High	Q9KTF5	serine-type D-Ala-D-Ala carboxypeptidase OS=Vibrio cholerae serotype O1 (strain ATCC 39315 / El Tor Inaba N16961) OX=243277 GN=VC_0947 PE=1 SV=1	0	100.581	38	16	43	16	391	42.9	6.13	0.933	-0.1	0.748684	0.981197	96.5	103.5	17.82	3.34	86.9	93	120.4	102.2	97.5	29334.8	31403.3	40641.9	34479	32889.1	1948.3	5972.1	40641.9	8154.2	25904.3	22	22	22	22	22		cell organization and biogenesis;protein metabolism;other metabolic processes;other biological processes		other molecular function	Pf00768, Pf07943	[GO:0006508]; GO:0019538; GO:0043170; GO:0044238; GO:1901564; GO:0071704; GO:0008152; GO:0006807; GO:0008150 [GO:0008360]; GO:0022604; GO:0065008; GO:0022603; GO:0065007; GO:0050793; GO:0008150; GO:0050789 [GO:0009002]; GO:0004185; GO:0004180; GO:0070008; GO:0008238; GO:0008236; GO:0008233; GO:0017171; GO:0016787; GO:0140096; GO:0003824; GO:0003674 [GO:0009252]; GO:0000270; GO:0006024; GO:0044038…		VC_0947		Q9KTF5; vch:VC_0947
High	Q9KNG4	tRNA uridine 5-carboxymethylaminomethyl modification enzyme MnmG OS=Vibrio cholerae serotype O1 (strain ATCC 39315 / El Tor Inaba N16961) OX=243277 GN=mnmG PE=3 SV=1	0	100.442	44	21	52	21	631	70.1	6.84	1.282	0.36	0.491384	0.95011	112.3	87.7	13.28	7.24	116.5	114.2	90.8	84.7	93.8	40350.6	39554.5	31445.8	29322.5	32486.5	2680	7522.3	31445.8	6934.7	25587.2	25	25	25	25	25		RNA metabolism OR transcription;other metabolic processes	cytosol	other molecular function	Pf01134, Pf13932, Pf21680	[GO:0002098]; GO:0002097; GO:0006400; GO:0008033; GO:0009451; GO:0006399; GO:0034470; GO:0016070; GO:0043412; GO:0034660; GO:0006396; GO:0090304; GO:0043170; GO:0010467; GO:0006139; GO:0071704; GO:0009059; GO:0006725; GO:0034641; GO:0044238; GO:0046483; GO:1901360; GO:0008152; GO:0044249; GO:1901576; GO:0044237; GO:0006807; GO:0008150; GO:0009058; GO:0009987 [GO:0005829]; GO:0110165; GO:0005737; …		VC_2775	mnmG	Q9KNG4; vch:VC_2775
High	Q9KUB1	Cellobiose/cellodextrin-phosphorylase, putative OS=Vibrio cholerae serotype O1 (strain ATCC 39315 / El Tor Inaba N16961) OX=243277 GN=VC_0612 PE=4 SV=1	0	100.226	34	20	29	20	801	89.9	5.67	0.246	-2.02	5.45711e-06	0.000302869	39.5	160.5	19.57	51.04	51.3	42.6	34.5	118.7	252.8	9401	7812.3	6330.4	21754.5	46326.2	624.4	1485.7	6330.4	5144.9	36487.7	22	22	22	22	22		other metabolic processes		other molecular function	Pf06165, Pf17167	[GO:0005975]; GO:0044238; GO:0071704; GO:0008152; GO:0008150 [GO:0016757]; GO:0016740; GO:0003824; GO:0003674 [GO:0030246]; GO:0005488; GO:0003674		VC_0612		Q9KUB1; vch:VC_0612
High	Q9KSX8	tRNA-specific 2-thiouridylase MnmA OS=Vibrio cholerae serotype O1 (strain ATCC 39315 / El Tor Inaba N16961) OX=243277 GN=mnmA PE=3 SV=1	0	99.747	50	20	34	20	372	41.8	5.6	1.317	0.4	0.439261	0.927603	113.7	86.3	8.21	8.62	112.2	117.3	99.8	80.2	90.6	43421.1	45392.8	38611.9	31028.2	35058.4	2883.9	8632.5	38611.9	7338.1	27612.9	22	22	22	22	22		RNA metabolism OR transcription;other metabolic processes	other cell component	nucleic acid binding activity;other molecular function	Pf03054, Pf20258, Pf20259	[GO:0000049]; GO:0003723; GO:0003676; GO:0097159; GO:0005488; GO:0003674 [GO:0002143]; GO:0002098; GO:0034227; GO:0002097; GO:0006400; GO:0008033; GO:0009451; GO:0006399; GO:0034470; GO:0016070; GO:0043412; GO:0034660; GO:0006396; GO:0090304; GO:0043170; GO:0010467; GO:0006139; GO:0071704; GO:0009059; GO:0006725; GO:0034641; GO:0044238; GO:0046483; GO:1901360; GO:0008152; GO:0044249; GO:1901576; …		VC_1128	mnmA	Q9KSX8; vch:VC_1128
High	Q9KL50	6-phosphogluconate dehydrogenase, decarboxylating OS=Vibrio cholerae serotype O1 (strain ATCC 39315 / El Tor Inaba N16961) OX=243277 GN=VC_A0898 PE=3 SV=1	0	99.726	49	19	36	19	482	52.6	5.27	0.637	-0.65	0.126204	0.644077	77.8	122.2	0.89	16.84	80.4	81.8	81.2	113	143.6	19317.9	19666.6	19500	27158.5	34500.8	1283	3740.1	19500	6422.9	27173.7	18	18	18	18	18		other metabolic processes	cytosol	other molecular function	Pf00393, Pf03446	[GO:0004616]; GO:0016616; GO:0016614; GO:0016491; GO:0003824; GO:0003674 [GO:0005829]; GO:0110165; GO:0005737; GO:0005575; GO:0005622 [GO:0009051]; GO:0006740; GO:0051156; GO:0006098; GO:0006091; GO:0006739; GO:0006796; GO:0019637; GO:1901135; GO:0044237; GO:0006163; GO:0046496; GO:0006793; GO:0071704; GO:0008152; GO:0009987; GO:0009117; GO:0072521; GO:0019362; GO:0008150; GO:0006753; GO:0006725;…	69721618	VC_A0898		Q9KL50; vch:VC_A0898
High	Q9KNB2	Purine nucleoside phosphorylase DeoD-type 2 OS=Vibrio cholerae serotype O1 (strain ATCC 39315 / El Tor Inaba N16961) OX=243277 GN=deoD2 PE=3 SV=2	0	99.133	68	14	74	14	236	25.6	5.87	0.611	-0.71	0.0966508	0.563162	75.9	124.1	2.19	5.01	79.9	77.5	80.8	126.2	135.5	25443.3	24664.6	25737.2	40187.9	43140.3	1689.9	4690.6	25737.2	9504.3	33978.4	17	17	17	17	17	Met-loss [N-Term]	other metabolic processes	cytosol	other molecular function	Pf01048	[GO:0004731]; GO:0016763; GO:0016757; GO:0016740; GO:0003824; GO:0003674 [GO:0005829]; GO:0110165; GO:0005737; GO:0005575; GO:0005622 [GO:0006152]; GO:0009164; GO:0042278; GO:0072523; GO:0009116; GO:0034656; GO:1901565; GO:1901658; GO:0072521; GO:0019439; GO:0044270; GO:0046700; GO:1901361; GO:0055086; GO:1901564; GO:1901657; GO:0034655; GO:0044282; GO:1901575; GO:1901136; GO:0006725; GO:0034641;…	69721860	VC_A0053	deoD2	Q9KNB2; vch:VC_A0053
High	Q9KLC6	Chaperonin GroEL 2 OS=Vibrio cholerae serotype O1 (strain ATCC 39315 / El Tor Inaba N16961) OX=243277 GN=groEL2 PE=3 SV=1	0	98.906	38	19	43	16	530	56.2	5.39	0.269	-1.89	2.01129e-05	0.00101479	42.4	157.6	2.27	12.49	47.8	46.5	48.7	162.7	194.3	5872.3	5711.4	5974.6	19978.2	23848.7	390	1086.2	5974.6	4724.8	18783.8	16	16	16	16	16		protein metabolism;other metabolic processes;stress response	cytosol	other molecular function	Pf00118	[GO:0005524]; GO:0032559; GO:0035639; GO:0030554; GO:0032555; GO:0043168; GO:1901265; GO:0017076; GO:0032553; GO:0043167; GO:0097159; GO:0000166; GO:0097367; GO:0005488; GO:1901363; GO:0003674; GO:0036094 [GO:0009408]; GO:0006950; GO:0009266; GO:0050896; GO:0009628; GO:0008150 [GO:0016853]; GO:0003824; GO:0003674 [GO:0042026]; GO:0006457; GO:0009987; GO:0051604; GO:0008150; GO:0019538; GO:0010467…	69721507	VC_A0820	groEL2	Q9KLC6; vch:VC_A0820
High	Q9KPN3	Ribosomal protein S6 modification protein-related protein OS=Vibrio cholerae serotype O1 (strain ATCC 39315 / El Tor Inaba N16961) OX=243277 GN=VC_2333 PE=4 SV=1	0	98.782	46	22	50	22	483	55.7	6.49	0.733	-0.45	0.277705	0.822006	84.6	115.4	4.56	10.59	86.5	84.4	92.2	109.6	127.3	29889.9	29166.3	31838.6	37846.7	43972.5	1985.2	5546.7	31838.6	8950.6	34633.9	25	25	25	25	25			cytosol	other molecular function	Pf08443, Pf14401	[GO:0004639]; GO:0016881; GO:0016879; GO:0016874; GO:0003824; GO:0003674 [GO:0005524]; GO:0032559; GO:0035639; GO:0030554; GO:0032555; GO:0043168; GO:1901265; GO:0017076; GO:0032553; GO:0043167; GO:0097159; GO:0000166; GO:0097367; GO:0005488; GO:1901363; GO:0003674; GO:0036094 [GO:0005829]; GO:0110165; GO:0005737; GO:0005575; GO:0005622 [GO:0046872]; GO:0043169; GO:0043167; GO:0005488; GO:0003674		VC_2333		Q9KPN3; vch:VC_2333
High	Q9KVA7	NodB homology domain-containing protein OS=Vibrio cholerae serotype O1 (strain ATCC 39315 / El Tor Inaba N16961) OX=243277 GN=VC_0239 PE=4 SV=1	0	98.436	33	19	37	19	590	67.1	8.24	1.332	0.41	0.41795	0.91219	114.2	85.8	12.49	6.76	119.2	114.7	93.7	90.3	82.1	28579	27495.4	22453.8	21658	19680.8	1898.1	5228.9	22453.8	5122.1	15501.1	23	23	23	23	23		other metabolic processes		other molecular function	Pf01522, Pf13439	[GO:0005975]; GO:0044238; GO:0071704; GO:0008152; GO:0008150 [GO:0016810]; GO:0016787; GO:0003824; GO:0003674		VC_0239		Q9KVA7; vch:VC_0239
High	Q9KUN7	Fructose-bisphosphate aldolase OS=Vibrio cholerae serotype O1 (strain ATCC 39315 / El Tor Inaba N16961) OX=243277 GN=VC_0478 PE=3 SV=1	0	98.216	54	15	132	15	358	38.9	5.03	0.81	-0.3	0.442432	0.92796	89.5	110.5	24.81	24.29	72.2	88.5	117.6	91.9	130	55486.5	68038.5	90408.3	70636.1	99938.3	3685.2	12939.2	90408.3	16705.3	78713.9	17	17	17	17	17	Met-loss [N-Term]	other metabolic processes	cytosol	other molecular function	Pf01116	[GO:0004332]; GO:0016832; GO:0016830; GO:0016829; GO:0003824; GO:0003674 [GO:0005829]; GO:0110165; GO:0005737; GO:0005575; GO:0005622 [GO:0006094]; GO:0006006; GO:0019319; GO:0019318; GO:0046364; GO:0005996; GO:0016051; GO:0044283; GO:0005975; GO:0044281; GO:1901576; GO:0009058; GO:0044238; GO:0071704; GO:0008152; GO:0008150 [GO:0006096]; GO:0006090; GO:0006091; GO:0016052; GO:0019364; GO:0046032…	69720754	VC_0478		Q9KUN7; vch:VC_0478
High	Q9KSW2	ATP-dependent Clp protease, ATP-binding subunit ClpA OS=Vibrio cholerae serotype O1 (strain ATCC 39315 / El Tor Inaba N16961) OX=243277 GN=VC_1144 PE=3 SV=1	0	97.489	38	24	36	24	756	84	6.48	0.868	-0.2	0.584513	0.981095	93	107	3.97	7.23	89.1	95.6	95.4	104.4	115.6	20991.8	22525.8	22480.1	24598.4	27248.8	1394.2	4283.8	22480.1	5817.5	21461.9	24	24	24	24	24		protein metabolism;stress response;other biological processes	other cell component	other molecular function	Pf00004, Pf02861, Pf07724, Pf10431, Pf17871	[GO:0005524]; GO:0032559; GO:0035639; GO:0030554; GO:0032555; GO:0043168; GO:1901265; GO:0017076; GO:0032553; GO:0043167; GO:0097159; GO:0000166; GO:0097367; GO:0005488; GO:1901363; GO:0003674; GO:0036094 [GO:0005737]; GO:0110165; GO:0005622; GO:0005575 [GO:0006508]; GO:0019538; GO:0043170; GO:0044238; GO:1901564; GO:0071704; GO:0008152; GO:0006807; GO:0008150 [GO:0008233]; GO:0016787; GO:0140096…	69720165	VC_1144		Q9KSW2; vch:VC_1144
High	Q9KRW4	ABC transporter, ATP-binding protein OS=Vibrio cholerae serotype O1 (strain ATCC 39315 / El Tor Inaba N16961) OX=243277 GN=VC_1520 PE=4 SV=1	0	97.444	33	17	35	17	530	59.9	5.17	1.295	0.37	0.470941	0.939911	112.9	87.1	13.29	9.22	129	105.9	101.2	87.3	76.6	32063.3	26328.9	25144.9	21703.9	19048	2129.5	5007.1	25144.9	5132.9	15002.6	18	18	18	18	18				other molecular function	Pf00005, Pf12848	[GO:0005524]; GO:0032559; GO:0035639; GO:0030554; GO:0032555; GO:0043168; GO:1901265; GO:0017076; GO:0032553; GO:0043167; GO:0097159; GO:0000166; GO:0097367; GO:0005488; GO:1901363; GO:0003674; GO:0036094 [GO:0016887]; GO:0017111; GO:0140657; GO:0016462; GO:0003674; GO:0016818; GO:0016817; GO:0016787; GO:0003824		VC_1520		Q9KRW4; vch:VC_1520
High	Q9KTX0	Histidine--tRNA ligase OS=Vibrio cholerae serotype O1 (strain ATCC 39315 / El Tor Inaba N16961) OX=243277 GN=hisS PE=3 SV=1	0	97.438	45	16	54	16	422	46.9	5.45	1.857	0.89	0.0622838	0.470518	130	70	35.91	15.15	161.2	126.7	74.9	76	61.3	53891.7	42345.1	25043.9	25394.4	20479.7	3579.3	8053	25043.9	6005.7	16130.4	19	19	19	19	19		protein metabolism;RNA metabolism OR transcription;other metabolic processes	other cell component	other molecular function	Pf03129, Pf13393	[GO:0004821]; GO:0004812; GO:0016875; GO:0140101; GO:0016874; GO:0140098; GO:0003824; GO:0140640; GO:0003674 [GO:0005524]; GO:0032559; GO:0035639; GO:0030554; GO:0032555; GO:0043168; GO:1901265; GO:0017076; GO:0032553; GO:0043167; GO:0097159; GO:0000166; GO:0097367; GO:0005488; GO:1901363; GO:0003674; GO:0036094 [GO:0005737]; GO:0110165; GO:0005622; GO:0005575 [GO:0006427]; GO:0006418; GO:0043039…	69720490	VC_0760	hisS	Q9KTX0; vch:VC_0760
High	Q9KUY9	Large ribosomal subunit protein bL9 OS=Vibrio cholerae serotype O1 (strain ATCC 39315 / El Tor Inaba N16961) OX=243277 GN=rplI PE=3 SV=1	0	96.906	93	19	114	19	149	15.6	7.25	1.207	0.27	0.618571	0.981197	109.4	90.6	3.16	6.83	108.4	102.8	108.9	85.6	94.3	78761.4	74703.9	79106.9	62174.3	68488.5	5231.1	14206.8	79106.9	14704.1	53943.2	20	20	20	20	20	Met-loss [N-Term]	protein metabolism;other metabolic processes	cytosol;translational apparatus	nucleic acid binding activity;other molecular function	Pf01281, Pf03948	[GO:0003735]; GO:0005198; GO:0003674 [GO:0006412]; GO:0009059; GO:0019538; GO:0043043; GO:0010467; GO:0043170; GO:0044249; GO:1901576; GO:0044238; GO:1901564; GO:0006518; GO:0043604; GO:1901566; GO:0071704; GO:0009058; GO:0044237; GO:0008152; GO:0006807; GO:0043603; GO:0044271; GO:0009987; GO:0008150; GO:0034641 [GO:0019843]; GO:0003723; GO:0003676; GO:0097159; GO:0005488; GO:0003674 [GO:0022625]…	69720888	VC_0369	rplI	Q9KUY9; vch:VC_0369
High	Q9KU97	Glutamate-1-semialdehyde 2,1-aminomutase OS=Vibrio cholerae serotype O1 (strain ATCC 39315 / El Tor Inaba N16961) OX=243277 GN=hemL PE=3 SV=1	0	96.482	44	16	80	16	432	46.2	5.78	1.292	0.37	0.47551	0.940545	112.7	87.3	14.38	15.29	126	109.3	94.5	94.3	75.9	52760.9	45750.3	39535.3	39473.5	31771	3504.2	8700.5	39535.3	9335.4	25023.6	19	19	19	19	19	Met-loss [N-Term]	other metabolic processes	other cell component	other molecular function	Pf00202	[GO:0005737]; GO:0110165; GO:0005622; GO:0005575 [GO:0006782]; GO:0006779; GO:0046501; GO:0006783; GO:0006778; GO:0033014; GO:0042168; GO:0046148; GO:0033013; GO:0018130; GO:0019438; GO:0044271; GO:1901362; GO:1901566; GO:0042440; GO:0006725; GO:0046483; GO:1901360; GO:1901564; GO:0044249; GO:0034641; GO:1901576; GO:0008152; GO:0044237; GO:0071704; GO:0006807; GO:0009058; GO:0008150; GO:0009987 […	69720620	VC_0626	hemL	Q9KU97; vch:VC_0626
High	Q9KR11	Tol-Pal system protein TolB OS=Vibrio cholerae serotype O1 (strain ATCC 39315 / El Tor Inaba N16961) OX=243277 GN=tolB PE=3 SV=1	0	95.329	46	20	33	20	450	49.6	9.25	0.823	-0.28	0.473576	0.939911	90.3	109.7	3.88	2.67	87.2	93.1	93.5	115.3	111	28488.8	30419.6	30555.4	37665.9	36268.4	1892.1	5785	30555.4	8907.9	28565.9	22	22	22	22	22		cell cycle OR cell proliferation;transport;other biological processes	other cell component		Pf04052, Pf07676	[GO:0007049]; GO:0009987; GO:0008150 [GO:0017038]; GO:0015031; GO:0045184; GO:0071702; GO:0071705; GO:0008104; GO:0051234; GO:0006810; GO:0070727; GO:0051179; GO:0033036; GO:0051641; GO:0008150; GO:0009987 [GO:0042597]; GO:0110165; GO:0005575 [GO:0051301]; GO:0009987; GO:0008150		VC_1836	tolB	Q9KR11; vch:VC_1836
High	Q9KTG1	Serine hydroxymethyltransferase 1 OS=Vibrio cholerae serotype O1 (strain ATCC 39315 / El Tor Inaba N16961) OX=243277 GN=glyA1 PE=3 SV=2	0	95.069	49	18	39	18	416	45.4	6.29	0.737	-0.44	0.286973	0.823177	84.9	115.1	3.88	14.52	88.1	88.9	82.7	132.5	107.8	21583.8	21762.7	20257.7	32444.1	26400.4	1433.5	4138.7	20257.7	7672.9	20793.6	20	20	20	20	20		other metabolic processes	cytosol;other cell component	other molecular function	Pf00464	[GO:0004372]; GO:0016742; GO:0016741; GO:0016740; GO:0003824; GO:0003674 [GO:0005737]; GO:0110165; GO:0005622; GO:0005575 [GO:0005829]; GO:0110165; GO:0005737; GO:0005575; GO:0005622 [GO:0006565]; GO:0006563; GO:0009071; GO:0009069; GO:0009063; GO:1901606; GO:1901605; GO:0006520; GO:0046395; GO:1901565; GO:0019752; GO:0044238; GO:1901564; GO:0016054; GO:1901575; GO:0043436; GO:0008152; GO:0006807…	69720353	VC_0941	glyA1	Q9KTG1; vch:VC_0941
High	Q9KSY0	Adenylosuccinate lyase OS=Vibrio cholerae serotype O1 (strain ATCC 39315 / El Tor Inaba N16961) OX=243277 GN=VC_1126 PE=3 SV=1	0	95.05	46	21	43	21	456	51.3	5.85	1.025	0.03	0.982435	0.99534	101.2	98.8	3.11	5.46	96.7	102.2	102	103.4	95.8	35540.2	37559.6	37484.2	38028.5	35200.3	2360.5	7142.9	37484.2	8993.7	27724.6	22	22	22	22	22		other metabolic processes	cytosol	other molecular function	Pf00206, Pf08328	[GO:0004018]; GO:0016842; GO:0016840; GO:0016829; GO:0003824; GO:0003674 [GO:0005829]; GO:0110165; GO:0005737; GO:0005575; GO:0005622 [GO:0006189]; GO:0006188; GO:0009152; GO:0009168; GO:0046040; GO:0006164; GO:0009150; GO:0009260; GO:0009127; GO:0009156; GO:0009167; GO:0006163; GO:0009165; GO:0072522; GO:0009259; GO:0046390; GO:0009124; GO:0009126; GO:0009161; GO:0009117; GO:0072521; GO:1901293;…		VC_1126		Q9KSY0; vch:VC_1126
High	Q9KQH9	3-oxoacyl-[acyl-carrier-protein] synthase 2 OS=Vibrio cholerae serotype O1 (strain ATCC 39315 / El Tor Inaba N16961) OX=243277 GN=fabF PE=1 SV=3	0	94.726	38	11	41	11	414	43.2	5.99	1.369	0.45	0.369009	0.883711	115.6	84.4	23.46	0.04	129.2	118.1	80.3	86.2	86.2	37034.2	33851.4	23023.3	24727.4	24713	2459.7	6437.7	23023.3	5848	19464.6	14	14	14	14	14		other metabolic processes	cytosol	other molecular function	Pf00109, Pf02801	[GO:0004315]; GO:0016747; GO:0016746; GO:0016740; GO:0003824; GO:0003674 [GO:0005829]; GO:0110165; GO:0005737; GO:0005575; GO:0005622 [GO:0006633]; GO:0006631; GO:0008610; GO:0072330; GO:0032787; GO:0044255; GO:0006629; GO:1901576; GO:0046394; GO:0019752; GO:0044237; GO:0044238; GO:0071704; GO:0009058; GO:0016053; GO:0043436; GO:0008152; GO:0009987; GO:0006082; GO:0044249; GO:0044283; GO:0008150;…	66940449	VC_2019	fabF	Q9KQH9; vch:VC_2019
High	Q9KNY5	Large ribosomal subunit protein uL4 OS=Vibrio cholerae serotype O1 (strain ATCC 39315 / El Tor Inaba N16961) OX=243277 GN=rplD PE=3 SV=1	0	94.007	76	14	272	14	200	21.9	9.76	1.248	0.32	0.546098	0.973839	111	89	12.19	19.21	95.9	107.7	122.3	75.3	98.9	135792	152530	173247	106616	140132	9018.8	29007.4	173247	25214.3	110372	15	15	15	15	15		protein metabolism;RNA metabolism OR transcription;other metabolic processes;other biological processes	translational apparatus;other cell component	nucleic acid binding activity;other molecular function	Pf00573	[GO:0003735]; GO:0005198; GO:0003674 [GO:0005840]; GO:0043232; GO:0043228; GO:0043229; GO:0043226; GO:0005622; GO:0110165; GO:0005575 [GO:0006353]; GO:0032774; GO:0006351; GO:0009059; GO:0016070; GO:0034654; GO:0010467; GO:0043170; GO:0044249; GO:1901576; GO:0090304; GO:0006139; GO:0018130; GO:0019438; GO:0044271; GO:1901362; GO:0071704; GO:0009058; GO:0044237; GO:0006725; GO:0034641; GO:0044238;…	69718801	VC_2595	rplD	Q9KNY5; vch:VC_2595
High	Q9KL28	Phospholipid/glycerol acyltransferase domain-containing protein OS=Vibrio cholerae serotype O1 (strain ATCC 39315 / El Tor Inaba N16961) OX=243277 GN=VC_A0921 PE=4 SV=1	0	93.783	62	22	32	22	372	42.4	7.93	0.828	-0.27	0.484927	0.947572	90.6	109.4	7.63	20.79	82.6	95.3	93.6	97.5	131.1	21335.8	24619.1	24187.3	25197.2	33883.6	1417.1	4681.9	24187.3	5959.1	26687.6	20	20	20	20	20		other metabolic processes		other molecular function	Pf01553	[GO:0016746]; GO:0016740; GO:0003824; GO:0003674 [GO:0019698]; GO:0046365; GO:0046396; GO:0046397; GO:0005996; GO:0016052; GO:0044282; GO:0019586; GO:0072329; GO:0005975; GO:0044281; GO:1901575; GO:0009056; GO:0006063; GO:0032787; GO:0046395; GO:0044238; GO:0071704; GO:0008152; GO:0019752; GO:0016054; GO:0008150; GO:0043436; GO:0006082; GO:0044248; GO:0044237; GO:0009987 [GO:0042840]; GO:0006064;…		VC_A0921		Q9KL28; vch:VC_A0921
High	Q9KNY9	Large ribosomal subunit protein uL22 OS=Vibrio cholerae serotype O1 (strain ATCC 39315 / El Tor Inaba N16961) OX=243277 GN=rplV PE=3 SV=1	0	93.745	74	13	50	13	110	12.2	9.91	0.878	-0.19	0.60951	0.981197	93.5	106.5	20.33	19.32	89.7	83.5	120.7	117.2	89	38871.9	36192.8	52301.8	50784.6	38577.2	2581.7	6883	52301.8	12010.4	30384.4	14	14	14	14	14		protein metabolism;other metabolic processes	cytosol;translational apparatus	nucleic acid binding activity;other molecular function	Pf00237	[GO:0003735]; GO:0005198; GO:0003674 [GO:0006412]; GO:0009059; GO:0019538; GO:0043043; GO:0010467; GO:0043170; GO:0044249; GO:1901576; GO:0044238; GO:1901564; GO:0006518; GO:0043604; GO:1901566; GO:0071704; GO:0009058; GO:0044237; GO:0008152; GO:0006807; GO:0043603; GO:0044271; GO:0009987; GO:0008150; GO:0034641 [GO:0019843]; GO:0003723; GO:0003676; GO:0097159; GO:0005488; GO:0003674 [GO:0022625]…	69718805	VC_2591	rplV	Q9KNY9; vch:VC_2591
High	Q9KPK6	Autonomous glycyl radical cofactor OS=Vibrio cholerae serotype O1 (strain ATCC 39315 / El Tor Inaba N16961) OX=243277 GN=grcA PE=3 SV=1	0	93.655	86	14	213	12	125	13.9	4.97	1.396	0.48	0.337419	0.861909	116.5	83.5	16.68	5.28	122.8	118.4	89	88.1	81.7	104798	101061	75974.2	75153.6	69739.5	6960.3	19219.2	75974.2	17773.7	54928.5	14	14	14	14	14	Met-loss [N-Term]			other molecular function	Pf01228	[GO:0003824]; GO:0003674	66939802	VC_2361	grcA	Q9KPK6; vch:VC_2361
High	Q9KQH6	Malonyl CoA-acyl carrier protein transacylase OS=Vibrio cholerae serotype O1 (strain ATCC 39315 / El Tor Inaba N16961) OX=243277 GN=VC_2022 PE=1 SV=1	0	93.192	61	12	40	12	312	33.2	5.02	0.914	-0.13	0.700328	0.981197	95.5	104.5	26.17	4.11	72.7	95.3	123.4	107.3	101.3	24296.2	31834	41250.3	35864.3	33840.5	1613.7	6054	41250.3	8481.8	26653.6	17	17	17	17	17		other metabolic processes	cytosol	other molecular function	Pf00698	[GO:0004314]; GO:0016419; GO:0016417; GO:0016420; GO:0016747; GO:0016746; GO:0016740; GO:0003824; GO:0003674 [GO:0005829]; GO:0110165; GO:0005737; GO:0005575; GO:0005622 [GO:0006633]; GO:0006631; GO:0008610; GO:0072330; GO:0032787; GO:0044255; GO:0006629; GO:1901576; GO:0046394; GO:0019752; GO:0044237; GO:0044238; GO:0071704; GO:0009058; GO:0016053; GO:0043436; GO:0008152; GO:0009987; GO:0006082;…		VC_2022		Q9KQH6; vch:VC_2022
High	Q9KUZ2	Small ribosomal subunit protein bS6 OS=Vibrio cholerae serotype O1 (strain ATCC 39315 / El Tor Inaba N16961) OX=243277 GN=rpsF PE=3 SV=1	0	93.129	77	11	89	11	122	14.2	6.39	1.058	0.08	0.935109	0.98845	102.8	97.2	4.53	16.09	107	101.7	97.8	107.7	85.7	67030.6	63696	61253.4	67462.4	53678.3	4452	12113.3	61253.4	15954.7	42278.4	14	14	14	14	14		protein metabolism;other metabolic processes	cytosol;translational apparatus	nucleic acid binding activity;other molecular function	Pf01250	[GO:0003735]; GO:0005198; GO:0003674 [GO:0006412]; GO:0009059; GO:0019538; GO:0043043; GO:0010467; GO:0043170; GO:0044249; GO:1901576; GO:0044238; GO:1901564; GO:0006518; GO:0043604; GO:1901566; GO:0071704; GO:0009058; GO:0044237; GO:0008152; GO:0006807; GO:0043603; GO:0044271; GO:0009987; GO:0008150; GO:0034641 [GO:0022627]; GO:0015935; GO:0022626; GO:0044391; GO:0005840; GO:0005829; GO:1990904;…	69720891	VC_0366	rpsF	Q9KUZ2; vch:VC_0366
High	Q9KVM3	Uroporphyrin-III C-methyltransferase, putative OS=Vibrio cholerae serotype O1 (strain ATCC 39315 / El Tor Inaba N16961) OX=243277 GN=VC_0118 PE=4 SV=1	0	93.099	52	18	29	18	399	44	5.63	1.146	0.2	0.738598	0.981197	106.8	93.2	10.39	11.84	114.5	106.3	93	100.9	85.3	24846	23077.4	20172.9	21898.1	18514.8	1650.2	4388.7	20172.9	5178.9	14582.7	18	18	18	18	18			other membranes		Pf04375	[GO:0016020]; GO:0110165; GO:0005575		VC_0118		Q9KVM3; vch:VC_0118
High	Q9KNU5	Penicillin-binding protein 1A OS=Vibrio cholerae serotype O1 (strain ATCC 39315 / El Tor Inaba N16961) OX=243277 GN=mrcA PE=3 SV=2	0	92.998	31	21	36	21	825	91.9	5.83	1.093	0.13	0.855292	0.983654	104.4	95.6	1.22	5.34	104.4	103.7	101.9	98.6	91.4	26441	26278.7	25823.4	24975.2	23157.6	1756.1	4997.5	25823.4	5906.6	18239.5	22	22	22	22	22		cell organization and biogenesis;protein metabolism;other metabolic processes;other biological processes	plasma membrane;other membranes	other molecular function	Pf00905, Pf00912, Pf17092	[GO:0005886]; GO:0016020; GO:0071944; GO:0110165; GO:0005575 [GO:0006508]; GO:0019538; GO:0043170; GO:0044238; GO:1901564; GO:0071704; GO:0008152; GO:0006807; GO:0008150 [GO:0008360]; GO:0022604; GO:0065008; GO:0022603; GO:0065007; GO:0050793; GO:0008150; GO:0050789 [GO:0008658]; GO:0033218; GO:0033293; GO:0097159; GO:1901363; GO:1901681; GO:0005488; GO:0031406; GO:0036094; GO:0003674; GO:0043168…		VC_2635	mrcA	Q9KNU5; vch:VC_2635
High	Q9KTY5	Nus factor SuhB OS=Vibrio cholerae serotype O1 (strain ATCC 39315 / El Tor Inaba N16961) OX=243277 GN=VC_0745 PE=3 SV=2	0	92.829	67	18	45	18	267	29.1	7.46	1.062	0.09	0.926711	0.98845	103	97	13.93	14.22	90.4	100.5	118.8	85.6	104.7	21397.5	23776.9	28108	20239.4	24766.1	1421.2	4521.8	28108	4786.6	19506.4	19	19	19	19	19	Met-loss [N-Term]	other metabolic processes;signal transduction;other biological processes	other cell component	nucleic acid binding activity;other molecular function	Pf00459	[GO:0003723]; GO:0003676; GO:0097159; GO:0005488; GO:0003674 [GO:0005737]; GO:0110165; GO:0005622; GO:0005575 [GO:0006020]; GO:0019751; GO:0006066; GO:0044281; GO:1901615; GO:0008152; GO:0071704; GO:0008150 [GO:0007165]; GO:0009987; GO:0050794; GO:0007154; GO:0023052; GO:0051716; GO:0008150; GO:0050789; GO:0050896; GO:0065007 [GO:0008934]; GO:0052834; GO:0052745; GO:0016791; GO:0042578; GO:001678…	69720505	VC_0745		Q9KTY5; vch:VC_0745
High	Q9KPT8	Glutamate 5-kinase OS=Vibrio cholerae serotype O1 (strain ATCC 39315 / El Tor Inaba N16961) OX=243277 GN=proB PE=3 SV=2	0	92.29	51	20	31	20	377	40.1	6.67	1.48	0.57	0.252506	0.799805	119.3	80.7	17.13	5.45	131.3	117.3	92.8	82.4	76.2	30005.3	26796.1	21205.1	18820.3	17422.9	1992.9	5095.9	21205.1	4451	13722.7	19	19	19	19	19		other metabolic processes	cytosol	nucleic acid binding activity;kinase activity;other molecular function	Pf00696, Pf01472	[GO:0003723]; GO:0003676; GO:0097159; GO:0005488; GO:0003674 [GO:0004349]; GO:0016774; GO:0019202; GO:0016772; GO:0016301; GO:0016740; GO:0003824; GO:0003674 [GO:0005524]; GO:0032559; GO:0035639; GO:0030554; GO:0032555; GO:0043168; GO:1901265; GO:0017076; GO:0032553; GO:0043167; GO:0097159; GO:0000166; GO:0097367; GO:0005488; GO:1901363; GO:0003674; GO:0036094 [GO:0005829]; GO:0110165; GO:0005737…	69719102	VC_2274	proB	Q9KPT8; vch:VC_2274
High	Q9KQP8	trimethylamine-N-oxide reductase OS=Vibrio cholerae serotype O1 (strain ATCC 39315 / El Tor Inaba N16961) OX=243277 GN=VC_1950 PE=3 SV=1	0	92.26	35	24	34	24	815	89.4	7.68	1.86	0.9	0.0615285	0.469393	130.1	69.9	30.75	17.34	154.9	126.7	81.2	77	60.2	43113.2	35245.4	22599.9	21433.6	16752.8	2863.4	6702.8	22599.9	5069	13194.9	25	25	25	25	25		other metabolic processes	other cell component	other molecular function	Pf00384, Pf01568, Pf18364	[GO:0009055]; GO:0016491; GO:0022900; GO:0003824; GO:0006091; GO:0003674; GO:0044237; GO:0008152; GO:0009987; GO:0008150 [GO:0009061]; GO:0045333; GO:0015980; GO:0006091; GO:0044237; GO:0008152; GO:0009987; GO:0008150 [GO:0030151]; GO:0046914; GO:0046872; GO:0043169; GO:0043167; GO:0005488; GO:0003674 [GO:0030288]; GO:0042597; GO:0030313; GO:0110165; GO:0031975; GO:0005575 [GO:0043546]; GO:009715…		VC_1950		Q9KQP8; vch:VC_1950
High	Q9KQL3	Long-chain-fatty-acid--CoA ligase OS=Vibrio cholerae serotype O1 (strain ATCC 39315 / El Tor Inaba N16961) OX=243277 GN=VC_1985 PE=4 SV=1	0	92.21	38	18	35	18	566	62.8	8.51	1.011	0.02	0.949411	0.991855	100.6	99.4	5.39	5.23	99	107.6	97.5	94.3	101.6	24688.6	26848.5	24329.1	23528.4	25334	1639.7	5105.9	24329.1	5564.4	19953.7	21	21	21	21	21	Met-loss [N-Term]			other molecular function	Pf00501, Pf13193	[GO:0016874]; GO:0003824; GO:0003674	69719389	VC_1985		Q9KQL3; vch:VC_1985
High	Q9KP89	Long-chain-fatty-acid--CoA ligase, putative OS=Vibrio cholerae serotype O1 (strain ATCC 39315 / El Tor Inaba N16961) OX=243277 GN=VC_2484 PE=4 SV=1	0	91.777	39	20	35	20	601	68.1	6.87	1.207	0.27	0.617684	0.981197	109.4	90.6	9.35	20.82	97.9	106.3	117.9	75.9	102.1	21482.4	23332	25870.8	16660.1	22412.2	1426.8	4437.2	25870.8	3940.1	17652.4	23	23	23	23	23				other molecular function	Pf00501	[GO:0016405]; GO:0016877; GO:0016874; GO:0003824; GO:0003674		VC_2484		Q9KP89; vch:VC_2484
High	Q9KV34	Large ribosomal subunit protein uL11 OS=Vibrio cholerae serotype O1 (strain ATCC 39315 / El Tor Inaba N16961) OX=243277 GN=rplK PE=3 SV=1	0	91.719	81	11	119	11	142	14.8	9.61	1.061	0.09	0.929678	0.98845	102.9	97.1	7.06	8.61	93.4	103.6	107.2	91.9	103.8	87114.1	96643.5	99978.6	85717.1	96837.6	5785.8	18379.1	99978.6	20271.9	76271.7	15	15	15	15	15		protein metabolism;other metabolic processes	cytosol;translational apparatus	nucleic acid binding activity;other molecular function	Pf00298, Pf03946	[GO:0003735]; GO:0005198; GO:0003674 [GO:0006412]; GO:0009059; GO:0019538; GO:0043043; GO:0010467; GO:0043170; GO:0044249; GO:1901576; GO:0044238; GO:1901564; GO:0006518; GO:0043604; GO:1901566; GO:0071704; GO:0009058; GO:0044237; GO:0008152; GO:0006807; GO:0043603; GO:0044271; GO:0009987; GO:0008150; GO:0034641 [GO:0022625]; GO:0015934; GO:0022626; GO:0044391; GO:0005840; GO:0005829; GO:1990904;…	69720941	VC_0324	rplK	Q9KV34; vch:VC_0324
High	Q9KTN2	Phosphoribosylformylglycinamidine synthase OS=Vibrio cholerae serotype O1 (strain ATCC 39315 / El Tor Inaba N16961) OX=243277 GN=purL PE=3 SV=1	0	91.531	20	20	33	20	1297	141.3	5.25	1.223	0.29	0.589709	0.981197	110	90	13.3	4.5	93.4	122	107.9	91.1	85.5	21310.9	27853.4	24633.4	20795.9	19513.8	1415.4	5297	24633.4	4918.2	15369.6	19	19	19	19	19		other metabolic processes	other cell component	other molecular function	Pf02769, Pf13507, Pf18072, Pf18076	[GO:0004642]; GO:0016884; GO:0016879; GO:0016874; GO:0003824; GO:0003674 [GO:0005524]; GO:0032559; GO:0035639; GO:0030554; GO:0032555; GO:0043168; GO:1901265; GO:0017076; GO:0032553; GO:0043167; GO:0097159; GO:0000166; GO:0097367; GO:0005488; GO:1901363; GO:0003674; GO:0036094 [GO:0005737]; GO:0110165; GO:0005622; GO:0005575 [GO:0006164]; GO:0006163; GO:0009165; GO:0072522; GO:0009117; GO:0072521…		VC_0869	purL	Q9KTN2; vch:VC_0869
High	Q9KKJ3	ParB family protein OS=Vibrio cholerae serotype O1 (strain ATCC 39315 / El Tor Inaba N16961) OX=243277 GN=VC_A1114 PE=3 SV=1	0	91.377	63	20	42	20	323	35.9	7.44	0.926	-0.11	0.733018	0.981197	96.2	103.8	16.91	2.64	87.9	92.7	119.3	101.9	98.2	17705.3	18659.5	24018	20519.3	19768.3	1175.9	3548.6	24018	4852.8	15570	20	20	20	20	20				nucleic acid binding activity	Pf02195	[GO:0003677]; GO:0003676; GO:0097159; GO:0005488; GO:0003674		VC_A1114		Q9KKJ3; vch:VC_A1114
High	Q9KV08	Protein HflC OS=Vibrio cholerae serotype O1 (strain ATCC 39315 / El Tor Inaba N16961) OX=243277 GN=hflC PE=3 SV=1	0	90.97	55	22	37	22	326	36.9	7.39	1.1	0.14	0.838475	0.983654	104.8	95.2	8.13	2.15	102.5	97.3	113.9	94.6	91.8	25755.5	24444.2	28619.5	23770.1	23058	1710.6	4648.7	28619.5	5621.6	18161	21	21	21	21	21			other membranes		Pf01145	[GO:0016020]; GO:0110165; GO:0005575	69720906	VC_0350	hflC	Q9KV08; vch:VC_0350
High	Q9KT88	Ion-translocating oxidoreductase complex subunit C OS=Vibrio cholerae serotype O1 (strain ATCC 39315 / El Tor Inaba N16961) OX=243277 GN=rnfC PE=3 SV=2	0	90.39	33	15	23	15	774	83.4	7.87	0.929	-0.11	0.739225	0.981197	96.3	103.7	11.61	13.01	91.4	93.7	112.4	92	110.6	8945.7	9167.9	10999.3	9000.2	10823.6	594.1	1743.5	10999.3	2128.5	8524.9	17	17	17	17	17		other metabolic processes	plasma membrane;other membranes	other molecular function	Pf01512, Pf10531, Pf12838, Pf13375	[GO:0005886]; GO:0016020; GO:0071944; GO:0110165; GO:0005575 [GO:0009055]; GO:0016491; GO:0022900; GO:0003824; GO:0006091; GO:0003674; GO:0044237; GO:0008152; GO:0009987; GO:0008150 [GO:0046872]; GO:0043169; GO:0043167; GO:0005488; GO:0003674 [GO:0051539]; GO:0051536; GO:0051540; GO:0005488; GO:0003674		VC_1015	rnfC	Q9KT88; vch:VC_1015
High	Q9KKW3	Phosphoenolpyruvate synthase OS=Vibrio cholerae serotype O1 (strain ATCC 39315 / El Tor Inaba N16961) OX=243277 GN=VC_A0987 PE=3 SV=1	0	90.283	34	21	35	21	803	88.4	5.1	1.331	0.41	0.419635	0.91219	114.2	85.8	15.28	22.31	110.8	127.2	93.4	97.6	71	19418.4	22294.8	16377.7	17110.4	12448.3	1289.7	4239.9	16377.7	4046.6	9804.6	20	20	20	20	20		other metabolic processes		kinase activity;other molecular function	Pf00391, Pf01326, Pf02896	[GO:0005524]; GO:0032559; GO:0035639; GO:0030554; GO:0032555; GO:0043168; GO:1901265; GO:0017076; GO:0032553; GO:0043167; GO:0097159; GO:0000166; GO:0097367; GO:0005488; GO:1901363; GO:0003674; GO:0036094 [GO:0006090]; GO:0032787; GO:0019752; GO:0043436; GO:0006082; GO:0044237; GO:0044281; GO:0071704; GO:0008152; GO:0009987; GO:0008150 [GO:0006094]; GO:0006006; GO:0019319; GO:0019318; GO:0046364;…		VC_A0987		Q9KKW3; vch:VC_A0987
High	Q9KQD5	Chemotaxis protein CheY-3 OS=Vibrio cholerae serotype O1 (strain ATCC 39315 / El Tor Inaba N16961) OX=243277 GN=VC_2065 PE=1 SV=1	0	90.045	85	11	40	11	130	14.7	5.63	1.018	0.03	0.967063	0.99534	100.9	99.1	14.98	7.42	93.2	96.2	121.4	89.6	99.6	23708.8	24476.7	30899.2	22807.2	25332	1574.7	4654.8	30899.2	5393.8	19952.1	17	17	17	17	17		signal transduction;other biological processes	other cell component	other molecular function	Pf00072	[GO:0000160]; GO:0035556; GO:0007165; GO:0009987; GO:0050794; GO:0007154; GO:0023052; GO:0051716; GO:0008150; GO:0050789; GO:0050896; GO:0065007 [GO:0005737]; GO:0110165; GO:0005622; GO:0005575 [GO:0046872]; GO:0043169; GO:0043167; GO:0005488; GO:0003674 [GO:0097588]; GO:0001539; GO:0048870; GO:0009987; GO:0008150		VC_2065		Q9KQD5; vch:VC_2065
High	Q9KP03	Large ribosomal subunit protein uL15 OS=Vibrio cholerae serotype O1 (strain ATCC 39315 / El Tor Inaba N16961) OX=243277 GN=rplO PE=3 SV=1	0	89.689	76	17	120	17	144	14.9	10.78	1.096	0.13	0.846739	0.983654	104.6	95.4	13.68	19.27	87	105.1	114.4	83.6	109.9	90183.1	108993	118678	86667.3	114011	5989.7	20727.6	118678	20496.6	89797.6	19	19	19	19	19	Met-loss [N-Term]	protein metabolism;other metabolic processes	cytosol;translational apparatus	nucleic acid binding activity;other molecular function	Pf00828	[GO:0003735]; GO:0005198; GO:0003674 [GO:0006412]; GO:0009059; GO:0019538; GO:0043043; GO:0010467; GO:0043170; GO:0044249; GO:1901576; GO:0044238; GO:1901564; GO:0006518; GO:0043604; GO:1901566; GO:0071704; GO:0009058; GO:0044237; GO:0008152; GO:0006807; GO:0043603; GO:0044271; GO:0009987; GO:0008150; GO:0034641 [GO:0019843]; GO:0003723; GO:0003676; GO:0097159; GO:0005488; GO:0003674 [GO:0022625]…	69718819	VC_2577	rplO	Q9KP03; vch:VC_2577
High	Q9KTW7	GTPase Der OS=Vibrio cholerae serotype O1 (strain ATCC 39315 / El Tor Inaba N16961) OX=243277 GN=der PE=3 SV=1	0	89.426	41	19	42	19	494	55.6	6.58	1.242	0.31	0.556196	0.97742	110.8	89.2	14.17	1.78	124.9	107.6	94.1	87.8	85.6	49948.1	43050.4	37637.8	35101.6	34230.6	3317.4	8187.1	37637.8	8301.5	26960.9	23	23	23	23	23		cell organization and biogenesis		translation activity;other molecular function	Pf01926, Pf14714	[GO:0000027]; GO:0022618; GO:0042255; GO:0042273; GO:0065003; GO:0071826; GO:0022613; GO:0140694; GO:0042254; GO:0022607; GO:0043933; GO:0044085; GO:0070925; GO:0016043; GO:0071840; GO:0006996; GO:0009987; GO:0008150 [GO:0005525]; GO:0032561; GO:0035639; GO:0019001; GO:0032555; GO:0043168; GO:1901265; GO:0017076; GO:0032553; GO:0043167; GO:0097159; GO:0000166; GO:0097367; GO:0005488; GO:1901363; …		VC_0763	der	Q9KTW7; vch:VC_0763
High	Q9KTW3	Inosine-5'-monophosphate dehydrogenase OS=Vibrio cholerae serotype O1 (strain ATCC 39315 / El Tor Inaba N16961) OX=243277 GN=guaB PE=1 SV=1	0	89.34	40	16	37	16	489	51.9	7.11	0.945	-0.08	0.781223	0.981197	97.2	102.8	16.79	13.51	76.8	101.2	106.8	117.8	97.3	29403.1	38729.1	40880.4	45095.6	37232.2	1952.9	7365.3	40880.4	10665	29325	17	17	17	17	17		other metabolic processes		other molecular function	Pf00478, Pf00571	[GO:0000166]; GO:1901265; GO:1901363; GO:0097159; GO:0036094; GO:0005488; GO:0003674 [GO:0003938]; GO:0016616; GO:0016614; GO:0016491; GO:0003824; GO:0003674 [GO:0006177]; GO:0009152; GO:0009168; GO:0046037; GO:0006164; GO:0009150; GO:0009260; GO:0009127; GO:0009156; GO:0009167; GO:0006163; GO:0009165; GO:0072522; GO:0009259; GO:0046390; GO:0009124; GO:0009126; GO:0009161; GO:0009117; GO:0072521;…		VC_0767	guaB	Q9KTW3; vch:VC_0767
High	Q9KU34	Phospho-2-dehydro-3-deoxyheptonate aldolase OS=Vibrio cholerae serotype O1 (strain ATCC 39315 / El Tor Inaba N16961) OX=243277 GN=VC_0695 PE=3 SV=1	0	89.052	48	14	31	14	357	39.7	6.84	2.455	1.3	0.00595855	0.102542	142.1	57.9	25.81	6.62	160.4	135.3	94	57.8	52.6	31996.9	27001.1	18751.7	11526.3	10495.1	2125.1	5134.9	18751.7	2725.9	8266.2	15	15	15	15	15		other metabolic processes	other cell component	other molecular function	Pf00793	[GO:0003849]; GO:0016765; GO:0016740; GO:0003824; GO:0003674 [GO:0005737]; GO:0110165; GO:0005622; GO:0005575 [GO:0008652]; GO:0006520; GO:0046394; GO:1901566; GO:0019752; GO:0044238; GO:1901564; GO:0016053; GO:1901576; GO:0043436; GO:0008152; GO:0006807; GO:0071704; GO:0006082; GO:0044249; GO:0044283; GO:0009058; GO:0008150; GO:0044237; GO:0044281; GO:0009987 [GO:0009073]; GO:0009072; GO:0019438…		VC_0695		Q9KU34; vch:VC_0695
High	Q9KTL3	1-deoxy-D-xylulose-5-phosphate synthase OS=Vibrio cholerae serotype O1 (strain ATCC 39315 / El Tor Inaba N16961) OX=243277 GN=dxs PE=3 SV=1	0	88.648	32	21	35	21	626	68.3	6.32	0.984	-0.02	0.880406	0.984186	99.2	100.8	23.32	6.92	82.5	95.2	128.6	92.1	101.6	20646.7	23818.6	32180.8	23052.2	25424.3	1371.3	4529.7	32180.8	5451.8	20024.8	23	23	23	23	23	Met-loss [N-Term]	other metabolic processes	cytosol	other molecular function	Pf02779, Pf02780, Pf13292	[GO:0000287]; GO:0046872; GO:0043169; GO:0043167; GO:0005488; GO:0003674 [GO:0005829]; GO:0110165; GO:0005737; GO:0005575; GO:0005622 [GO:0008661]; GO:0016744; GO:0016740; GO:0003824; GO:0003674 [GO:0009228]; GO:0006772; GO:0034309; GO:0042724; GO:0034308; GO:0042723; GO:0046165; GO:0019438; GO:0042364; GO:0044272; GO:0072528; GO:0006066; GO:0006725; GO:0006767; GO:0006790; GO:0072527; GO:0044283…		VC_0889	dxs	Q9KTL3; vch:VC_0889
High	Q9KT84	Regulatory protein LuxO OS=Vibrio cholerae serotype O1 (strain ATCC 39315 / El Tor Inaba N16961) OX=243277 GN=luxO PE=1 SV=1	0	88.578	45	19	35	19	455	50.8	5.85	0.938	-0.09	0.763825	0.981197	96.8	103.2	17.55	18.05	110.5	99.1	77.4	120.1	92.9	24676.4	22140.2	17295.1	26824	20751.1	1638.9	4210.5	17295.1	6343.8	16344.1	19	19	19	19	19		signal transduction;other biological processes		nucleic acid binding activity;other molecular function	Pf00072, Pf00158, Pf02954	[GO:0000160]; GO:0035556; GO:0007165; GO:0009987; GO:0050794; GO:0007154; GO:0023052; GO:0051716; GO:0008150; GO:0050789; GO:0050896; GO:0065007 [GO:0005524]; GO:0032559; GO:0035639; GO:0030554; GO:0032555; GO:0043168; GO:1901265; GO:0017076; GO:0032553; GO:0043167; GO:0097159; GO:0000166; GO:0097367; GO:0005488; GO:1901363; GO:0003674; GO:0036094 [GO:0006355]; GO:0010468; GO:2001141; GO:0010556;…	69720282	VC_1021	luxO	Q9KT84; vch:VC_1021
High	Q9KPT9	Gamma-glutamyl phosphate reductase OS=Vibrio cholerae serotype O1 (strain ATCC 39315 / El Tor Inaba N16961) OX=243277 GN=proA PE=3 SV=2	0	88.305	53	21	32	21	416	44.5	6.09	1.277	0.35	0.498183	0.951415	112.2	87.8	8.11	7.81	108.7	119.3	101.6	80.5	89.9	22324.6	24505.3	20867.5	16539.2	18471.9	1482.7	4660.3	20867.5	3911.5	14549	18	18	18	18	18		other metabolic processes	other cell component	other molecular function	Pf00171	[GO:0004350]; GO:0016620; GO:0016903; GO:0016491; GO:0003824; GO:0003674 [GO:0005737]; GO:0110165; GO:0005622; GO:0005575 [GO:0050661]; GO:0030554; GO:0017076; GO:0000166; GO:1901265; GO:1901363; GO:0097159; GO:0036094; GO:0005488; GO:0003674 [GO:0055129]; GO:0006561; GO:0018130; GO:1901362; GO:0006560; GO:0009084; GO:0044249; GO:0046483; GO:1901360; GO:1901576; GO:0009064; GO:1901607; GO:0009058…		VC_2273	proA	Q9KPT9; vch:VC_2273
High	Q9KRY9	Aminopeptidase N OS=Vibrio cholerae serotype O1 (strain ATCC 39315 / El Tor Inaba N16961) OX=243277 GN=VC_1494 PE=3 SV=1	0	88.266	25	20	33	20	868	98.3	5.57	0.575	-0.8	0.0640524	0.482022	73.1	126.9	10.95	19.28	79.9	78.7	65.2	156.9	119.2	19037.5	18742.9	15530.3	37361.3	28395.3	1264.4	3564.4	15530.3	8835.9	22364.9	23	23	23	23	23	Met-loss [N-Term]	protein metabolism		other molecular function	Pf01433, Pf11940, Pf17432, Pf17900	[GO:0004177]; GO:0008238; GO:0008233; GO:0016787; GO:0140096; GO:0003824; GO:0003674 [GO:0006508]; GO:0019538; GO:0043170; GO:0044238; GO:1901564; GO:0071704; GO:0008152; GO:0006807; GO:0008150 [GO:0008237]; GO:0008233; GO:0016787; GO:0140096; GO:0003824; GO:0003674 [GO:0008270]; GO:0046914; GO:0046872; GO:0043169; GO:0043167; GO:0005488; GO:0003674		VC_1494		Q9KRY9; vch:VC_1494
High	Q9KKR1	Phosphomannomutase, putative OS=Vibrio cholerae serotype O1 (strain ATCC 39315 / El Tor Inaba N16961) OX=243277 GN=VC_A1041 PE=3 SV=1	0	88.141	34	17	40	17	567	62	6.25	0.648	-0.62	0.140819	0.650416	78.7	121.3	13.46	0.79	68.7	83.6	89.9	128.2	129.6	21986.3	26746	28756.5	41014.8	41473.8	1460.3	5086.4	28756.5	9699.9	32665.8	18	18	18	18	18		other metabolic processes		other molecular function	Pf00408, Pf02878, Pf02879, Pf02880	[GO:0000287]; GO:0046872; GO:0043169; GO:0043167; GO:0005488; GO:0003674 [GO:0005975]; GO:0044238; GO:0071704; GO:0008152; GO:0008150 [GO:0006166]; GO:0043101; GO:0043174; GO:0046129; GO:0034654; GO:0043094; GO:0072522; GO:0009163; GO:0042451; GO:0042455; GO:0046128; GO:0006139; GO:0018130; GO:0019438; GO:0044271; GO:1901362; GO:0044237; GO:0072521; GO:1901566; GO:0009116; GO:0034404; GO:1901659;…		VC_A1041		Q9KKR1; vch:VC_A1041
High	Q9KTX1	4-hydroxy-3-methylbut-2-en-1-yl diphosphate synthase (flavodoxin) OS=Vibrio cholerae serotype O1 (strain ATCC 39315 / El Tor Inaba N16961) OX=243277 GN=ispG PE=3 SV=2	0	86.801	51	17	34	17	374	40.6	6.35	1.165	0.22	0.699384	0.981197	107.6	92.4	11.01	6.38	113.5	108.5	91.6	89	97.4	26812	25627.9	21624.2	21023.6	23009.9	1780.8	4873.8	21624.2	4972	18123.2	17	17	17	17	17		other metabolic processes		other molecular function	Pf04551	[GO:0005506]; GO:0046914; GO:0046872; GO:0043169; GO:0043167; GO:0005488; GO:0003674 [GO:0016114]; GO:0006721; GO:0008299; GO:0006720; GO:0008610; GO:0044249; GO:0044255; GO:0006629; GO:1901576; GO:0009058; GO:0044237; GO:0044238; GO:0071704; GO:0008152; GO:0009987; GO:0008150 [GO:0019288]; GO:0006090; GO:0009240; GO:0019682; GO:0032787; GO:0008654; GO:0046490; GO:0008299; GO:0006081; GO:0006796;…	69720491	VC_0759	ispG	Q9KTX1; vch:VC_0759
High	Q9KV26	Uroporphyrinogen decarboxylase OS=Vibrio cholerae serotype O1 (strain ATCC 39315 / El Tor Inaba N16961) OX=243277 GN=hemE PE=3 SV=2	0	86.586	36	13	33	13	355	39	6.44	1.177	0.24	0.675323	0.981197	108.1	91.9	6.82	11.9	106.1	113.7	99.2	98.1	82.9	27898.7	29896	26083.2	25783.6	21780.3	1852.9	5685.5	26083.2	6097.8	17154.7	18	18	18	18	18	Met-loss [N-Term]	other metabolic processes	cytosol	other molecular function	Pf01208	[GO:0004853]; GO:0016831; GO:0016830; GO:0016829; GO:0003824; GO:0003674 [GO:0005829]; GO:0110165; GO:0005737; GO:0005575; GO:0005622 [GO:0006783]; GO:0006779; GO:0042168; GO:0046148; GO:0006778; GO:0033014; GO:0042440; GO:0033013; GO:0018130; GO:0019438; GO:0044271; GO:1901362; GO:1901566; GO:0008152; GO:0006725; GO:0046483; GO:1901360; GO:1901564; GO:0044249; GO:0034641; GO:1901576; GO:0008150;…		VC_0332	hemE	Q9KV26; vch:VC_0332
High	Q9KNE8	1,4-alpha-glucan branching enzyme GlgB OS=Vibrio cholerae serotype O1 (strain ATCC 39315 / El Tor Inaba N16961) OX=243277 GN=glgB PE=3 SV=2	0	85.706	28	16	24	16	729	84	6.21	0.618	-0.7	0.103599	0.585214	76.4	123.6	28.02	1.48	103.5	79.8	58.4	130.5	127.8	12111.2	9328.8	6832.6	15264.1	14948.4	804.4	1774.1	6832.6	3609.9	11773.7	17	17	17	17	17		other metabolic processes	cytosol;other cell component	other molecular function	Pf00128, Pf02806, Pf02922	[GO:0003844]; GO:0016758; GO:0016757; GO:0016740; GO:0003824; GO:0003674 [GO:0004553]; GO:0016798; GO:0016787; GO:0003824; GO:0003674 [GO:0005737]; GO:0110165; GO:0005622; GO:0005575 [GO:0005829]; GO:0110165; GO:0005737; GO:0005575; GO:0005622 [GO:0005978]; GO:0005977; GO:0009250; GO:0006112; GO:0044042; GO:0000271; GO:0015980; GO:0005976; GO:0009059; GO:0016051; GO:0006091; GO:0005975; GO:004317…		VC_A0015; VC_A0016	glgB	Q9KNE8; Q9KNE9; vch:VC_A0015; vch:VC_A0016
High	Q9KM77	Anaerobic ribonucleoside-triphosphate reductase OS=Vibrio cholerae serotype O1 (strain ATCC 39315 / El Tor Inaba N16961) OX=243277 GN=VC_A0511 PE=4 SV=1	0	85.524	29	19	24	19	706	79.8	6.99	0.759	-0.4	0.330973	0.854424	86.3	113.7	13.8	14.43	77.6	87.8	102.1	104.4	128.1	13292.6	15053.3	17492.5	17894.4	21961.9	882.9	2862.7	17492.5	4232	17297.8	20	20	20	20	20	Met-loss [N-Term]	DNA metabolism;other metabolic processes	other cell component	other molecular function	Pf01228, Pf03477	[GO:0005524]; GO:0032559; GO:0035639; GO:0030554; GO:0032555; GO:0043168; GO:1901265; GO:0017076; GO:0032553; GO:0043167; GO:0097159; GO:0000166; GO:0097367; GO:0005488; GO:1901363; GO:0003674; GO:0036094 [GO:0006260]; GO:0006259; GO:0090304; GO:0006139; GO:0043170; GO:0006725; GO:0034641; GO:0044238; GO:0046483; GO:1901360; GO:0071704; GO:0044237; GO:0006807; GO:0008152; GO:0009987; GO:0008150 […		VC_A0511		Q9KM77; vch:VC_A0511
High	Q9KQ66	Sigma-54 dependent transcriptional activator OS=Vibrio cholerae serotype O1 (strain ATCC 39315 / El Tor Inaba N16961) OX=243277 GN=VC_2137 PE=4 SV=1	0	84.899	32	13	24	13	488	55	5.07	1.49	0.57	0.243946	0.795605	119.7	80.3	29.98	8.25	143.9	119.2	76.7	84.8	75.5	21952.6	18181.9	11709.9	12940.3	11513.8	1458	3457.7	11709.9	3060.3	9068.5	16	16	16	16	16		other biological processes		nucleic acid binding activity;other molecular function	Pf00158, Pf02954, Pf06490	[GO:0005524]; GO:0032559; GO:0035639; GO:0030554; GO:0032555; GO:0043168; GO:1901265; GO:0017076; GO:0032553; GO:0043167; GO:0097159; GO:0000166; GO:0097367; GO:0005488; GO:1901363; GO:0003674; GO:0036094 [GO:0006355]; GO:0010468; GO:2001141; GO:0010556; GO:0051252; GO:0031326; GO:0060255; GO:0019219; GO:0009889; GO:0031323; GO:0019222; GO:0051171; GO:0080090; GO:0050794; GO:0050789; GO:0065007; …	69719243	VC_2137		Q9KQ66; vch:VC_2137
High	Q9KUP7	Glutathione synthetase OS=Vibrio cholerae serotype O1 (strain ATCC 39315 / El Tor Inaba N16961) OX=243277 GN=gshB PE=3 SV=1	0	84.473	53	16	40	16	318	35.4	5.31	0.863	-0.21	0.57004	0.979422	92.6	107.4	35.28	28.47	63.9	90.8	130.5	85.8	129.1	8482.5	12057.3	17337.6	11398.3	17144.1	563.4	2293	17337.6	2695.7	13503.1	17	17	17	17	17		other metabolic processes	other cell component	other molecular function	Pf02951, Pf02955	[GO:0004363]; GO:0016881; GO:1904091; GO:0006750; GO:0016879; GO:0003824; GO:0019184; GO:0006749; GO:0016874; GO:0003674; GO:0043043; GO:0071704; GO:0006518; GO:0043604; GO:1901566; GO:0008152; GO:0043603; GO:1901564; GO:0044271; GO:1901576; GO:0008150; GO:0006807; GO:0034641; GO:0044249; GO:0009058; GO:0044237; GO:0009987 [GO:0005524]; GO:0032559; GO:0035639; GO:0030554; GO:0032555; GO:0043168; …	69720764	VC_0468	gshB	Q9KUP7; vch:VC_0468
High	Q9KVX6	Chromosomal replication initiator protein DnaA OS=Vibrio cholerae serotype O1 (strain ATCC 39315 / El Tor Inaba N16961) OX=243277 GN=dnaA PE=3 SV=2	0	84.431	50	22	29	22	467	52.9	7.71	1.09	0.12	0.86118	0.983654	104.3	95.7	5.47	3.68	96.1	106.6	104.9	93.7	98.7	18665.4	20693.9	20363.2	18200.4	19171.6	1239.7	3935.4	20363.2	4304.4	15100	21	21	21	21	21	Met-loss [N-Term]	DNA metabolism;other metabolic processes;other biological processes	plasma membrane;other membranes;other cell component	nucleic acid binding activity;other molecular function	Pf00308, Pf08299, Pf11638	[GO:0003688]; GO:1990837; GO:0003690; GO:0043565; GO:0003677; GO:0003676; GO:0097159; GO:0005488; GO:0003674 [GO:0005524]; GO:0032559; GO:0035639; GO:0030554; GO:0032555; GO:0043168; GO:1901265; GO:0017076; GO:0032553; GO:0043167; GO:0097159; GO:0000166; GO:0097367; GO:0005488; GO:1901363; GO:0003674; GO:0036094 [GO:0005737]; GO:0110165; GO:0005622; GO:0005575 [GO:0005886]; GO:0016020; GO:0071944…	66938344	VC_0012	dnaA	Q9KVX6; vch:VC_0012
High	P0C6P9	Thiol peroxidase OS=Vibrio cholerae serotype O1 (strain ATCC 39315 / El Tor Inaba N16961) OX=243277 GN=tpx PE=3 SV=1	0	83.328	60	9	34	9	164	17.9	5.12	0.888	-0.17	0.633174	0.981197	94	106	6.62	6.27	93.5	91.8	103.6	100.8	110.2	19150	18804.9	21220.1	20640	22554.9	1271.9	3576.2	21220.1	4881.3	17764.8	14	14	14	14	14	Met-loss [N-Term]	other biological processes		other molecular function	Pf08534	[GO:0008379]; GO:0140824; GO:0051920; GO:0004601; GO:0016209; GO:0016684; GO:0003674; GO:0098869; GO:0016491; GO:1990748; GO:0003824; GO:0009987; GO:0098754; GO:0097237; GO:0008150; GO:0009636; GO:0070887; GO:0042221; GO:0051716; GO:0050896		VC_0824	tpx	P0C6P9; P39167; Q9KTR6; vch:VC_0824
High	Q9KUS0	Chaperone SurA OS=Vibrio cholerae serotype O1 (strain ATCC 39315 / El Tor Inaba N16961) OX=243277 GN=surA PE=3 SV=1	0	83.091	52	19	36	19	431	48.5	5.71	0.912	-0.13	0.694702	0.981197	95.4	104.6	20.53	0.25	88.9	89.5	125.2	98.4	98	23734.8	23893.7	33421.7	26257.3	26164.8	1576.4	4544	33421.7	6209.8	20608	20	20	20	20	20		cell organization and biogenesis;protein metabolism;other metabolic processes;other biological processes	other cell component	other molecular function	Pf09312, Pf13616	[GO:0003755]; GO:0016859; GO:0140096; GO:0016853; GO:0003824; GO:0003674 [GO:0006457]; GO:0009987; GO:0051604; GO:0008150; GO:0019538; GO:0010467; GO:0043170; GO:0044238; GO:1901564; GO:0009059; GO:0071704; GO:0008152; GO:0006807; GO:0044249; GO:1901576; GO:0009058; GO:0044237 [GO:0030288]; GO:0042597; GO:0030313; GO:0110165; GO:0031975; GO:0005575 [GO:0042277]; GO:0033218; GO:0005488; GO:0003674…		VC_0445	surA	Q9KUS0; vch:VC_0445
High	P0C6C5	Flagellin C OS=Vibrio cholerae serotype O1 (strain ATCC 39315 / El Tor Inaba N16961) OX=243277 GN=flaC PE=3 SV=1	0	82.454	40	16	39	10	377	39.9	5.08	0.797	-0.33	0.413007	0.911406	88.7	111.3	13.73	18.55	100.9	91.3	76.5	130.8	100.4	16597.4	15022.9	12582.7	21507.7	16519.6	1102.3	2857	12582.7	5086.5	13011.2	8	8	8	8	8			non-structural extracellular;other cell component	other molecular function	Pf00669, Pf00700, Pf07196	[GO:0005198]; GO:0003674 [GO:0005576]; GO:0110165; GO:0005575 [GO:0009288]; GO:0042995; GO:0043228; GO:0110165; GO:0043226; GO:0005575	69719184	VC_2187	flaC	O34221; P0C6C5; vch:VC_2187
High	Q9KNT4	Phosphoenolpyruvate carboxylase OS=Vibrio cholerae serotype O1 (strain ATCC 39315 / El Tor Inaba N16961) OX=243277 GN=ppc PE=3 SV=2	0	82.443	30	22	30	22	876	98.3	6.32	0.427	-1.23	0.00519661	0.0961373	59.9	140.1	13.97	23.34	67.8	66.2	52	182.9	131.1	14746.6	14403.3	11324	39798.1	28523.7	979.4	2739.1	11324	9412.2	22466	21	21	21	21	21		other metabolic processes	cytosol	other molecular function	Pf00311	[GO:0000287]; GO:0046872; GO:0043169; GO:0043167; GO:0005488; GO:0003674 [GO:0005829]; GO:0110165; GO:0005737; GO:0005575; GO:0005622 [GO:0006099]; GO:0044238; GO:0009060; GO:0008152; GO:0045333; GO:0008150; GO:0015980; GO:0006091; GO:0044237; GO:0009987 [GO:0006107]; GO:0043648; GO:0019752; GO:0043436; GO:0006082; GO:0044237; GO:0044281; GO:0071704; GO:0008152; GO:0009987; GO:0008150 [GO:0008964…		VC_2646	ppc	Q9KNT4; vch:VC_2646
High	Q9KR88	Paraquat-inducible protein B OS=Vibrio cholerae serotype O1 (strain ATCC 39315 / El Tor Inaba N16961) OX=243277 GN=VC_1754 PE=4 SV=1	0	82.348	42	18	25	18	547	60.9	5.41	1.117	0.16	0.800297	0.981197	105.5	94.5	17.03	4.18	89.4	102.4	124.9	89	94.4	15824.2	18118.8	22110.4	15744.4	16703.1	1051	3445.7	22110.4	3723.5	13155.8	18	18	18	18	18			other membranes		Pf02470	[GO:0016020]; GO:0110165; GO:0005575		VC_1754		Q9KR88; vch:VC_1754
High	Q9KNH7	Bifunctional protein GlmU OS=Vibrio cholerae serotype O1 (strain ATCC 39315 / El Tor Inaba N16961) OX=243277 GN=glmU PE=3 SV=1	0	82.096	33	16	51	16	453	48.6	6.02	0.773	-0.37	0.360519	0.87813	87.2	112.8	27.74	9.86	68.8	86.9	119	120.5	104.8	27038.4	34159.5	46753.7	47368.6	41194.2	1795.8	6496.3	46753.7	11202.6	32445.6	18	18	18	18	18		cell organization and biogenesis;other metabolic processes;other biological processes	other cell component	other molecular function	Pf00132, Pf12804	[GO:0000287]; GO:0046872; GO:0043169; GO:0043167; GO:0005488; GO:0003674 [GO:0000902]; GO:0009653; GO:0032502; GO:0048856; GO:0008150 [GO:0003977]; GO:0070569; GO:0016779; GO:0016772; GO:0016740; GO:0003824; GO:0003674 [GO:0005737]; GO:0110165; GO:0005622; GO:0005575 [GO:0006048]; GO:0006047; GO:0009226; GO:0046349; GO:0006040; GO:0006793; GO:0009225; GO:0034654; GO:1901137; GO:1901135; GO:004423…		VC_2762	glmU	Q9KNH7; vch:VC_2762
High	Q9KP09	Large ribosomal subunit protein bL17 OS=Vibrio cholerae serotype O1 (strain ATCC 39315 / El Tor Inaba N16961) OX=243277 GN=rplQ PE=3 SV=1	0	81.749	66	13	88	13	128	14.4	10.9	1.488	0.57	0.244868	0.795605	119.6	80.4	15.27	9.24	135.6	112.3	100.8	70.7	80.6	57430.8	47577.9	42671.5	29939.3	34125	3814.4	9048.1	42671.5	7080.6	26877.7	16	16	16	16	16		protein metabolism;other metabolic processes	cytosol;translational apparatus	other molecular function	Pf01196	[GO:0003735]; GO:0005198; GO:0003674 [GO:0006412]; GO:0009059; GO:0019538; GO:0043043; GO:0010467; GO:0043170; GO:0044249; GO:1901576; GO:0044238; GO:1901564; GO:0006518; GO:0043604; GO:1901566; GO:0071704; GO:0009058; GO:0044237; GO:0008152; GO:0006807; GO:0043603; GO:0044271; GO:0009987; GO:0008150; GO:0034641 [GO:0022625]; GO:0015934; GO:0022626; GO:0044391; GO:0005840; GO:0005829; GO:1990904;…	69718826	VC_2570	rplQ	Q9KP09; vch:VC_2570
High	Q9KPK5	Threonine synthase OS=Vibrio cholerae serotype O1 (strain ATCC 39315 / El Tor Inaba N16961) OX=243277 GN=VC_2362 PE=3 SV=1	0	81.721	46	15	23	15	426	46.2	5.4	0.786	-0.35	0.387958	0.897194	88	112	15.12	3.43	79.3	88.6	106.5	115.5	110.1	9439.9	10547.9	12679.9	13751.9	13100.8	627	2005.9	12679.9	3252.3	10318.5	17	17	17	17	17		other metabolic processes	other cell component	other molecular function	Pf00291, Pf14821	[GO:0004795]; GO:0016838; GO:0016835; GO:0016829; GO:0003824; GO:0003674 [GO:0005737]; GO:0110165; GO:0005622; GO:0005575 [GO:0009088]; GO:0006566; GO:0009067; GO:0009066; GO:1901607; GO:1901605; GO:0008652; GO:0006520; GO:0046394; GO:1901566; GO:0019752; GO:0044238; GO:1901564; GO:0016053; GO:1901576; GO:0043436; GO:0008152; GO:0006807; GO:0071704; GO:0006082; GO:0044249; GO:0044283; GO:0009058;…		VC_2362		Q9KPK5; vch:VC_2362
High	Q9KVH1	Deoxycytidylate deaminase-related protein OS=Vibrio cholerae serotype O1 (strain ATCC 39315 / El Tor Inaba N16961) OX=243277 GN=VC_0175 PE=4 SV=1	0	81.64	35	22	26	22	532	59.7	6.7	1.115	0.16	0.805997	0.981197	105.4	94.6	32.74	4.42	82.1	95.9	149.8	83.4	88.8	13172.1	15387.7	24034.2	13379	14243.1	874.8	2926.3	24034.2	3164.1	11218.2	20	20	20	20	20				other molecular function	Pf00383	[GO:0003824]; GO:0003674		VC_0175		Q9KVH1; vch:VC_0175
High	Q9KQ25	Peptide chain release factor 1 OS=Vibrio cholerae serotype O1 (strain ATCC 39315 / El Tor Inaba N16961) OX=243277 GN=prfA PE=3 SV=1	0	81.138	53	20	32	20	362	40.2	5.2	1.252	0.32	0.5393	0.973839	111.2	88.8	17.42	18.63	128.4	107.6	90.5	98.1	75.3	22969.5	19250.3	16195.1	17554.6	13468.7	1525.6	3660.9	16195.1	4151.6	10608.3	21	21	21	21	21		cell organization and biogenesis;protein metabolism;other metabolic processes	other cell component	nucleic acid binding activity	Pf00472, Pf03462	[GO:0005737]; GO:0110165; GO:0005622; GO:0005575 [GO:0016149]; GO:0003747; GO:0008079; GO:0008135; GO:0006415; GO:0090079; GO:0006412; GO:0032984; GO:0003676; GO:0045182; GO:0009059; GO:0019538; GO:0043043; GO:0010467; GO:0022411; GO:0043933; GO:0097159; GO:0003674; GO:0006417; GO:0043170; GO:0044249; GO:1901576; GO:0044238; GO:1901564; GO:0006518; GO:0043604; GO:1901566; GO:0016043; GO:0005488; …	69719207	VC_2179	prfA	Q9KQ25; vch:VC_2179
High	Q9KU12	Recombination-associated protein RdgC OS=Vibrio cholerae serotype O1 (strain ATCC 39315 / El Tor Inaba N16961) OX=243277 GN=rdgC PE=3 SV=1	0	81.083	50	18	29	18	304	34.2	5.33	1.046	0.06	0.964957	0.99534	102.3	97.7	15.52	9.11	90.1	99	121.3	88.7	100.9	23287.5	25565.8	31338	22913.9	26068.7	1546.7	4862	31338	5419.1	20532.4	19	19	19	19	19		DNA metabolism;other metabolic processes;other biological processes	other cell component	nucleic acid binding activity	Pf04381	[GO:0000018]; GO:0051052; GO:0019219; GO:0060255; GO:0031323; GO:0051171; GO:0080090; GO:0019222; GO:0050794; GO:0050789; GO:0065007; GO:0008150 [GO:0003690]; GO:0003677; GO:0003676; GO:0097159; GO:0005488; GO:0003674 [GO:0005737]; GO:0110165; GO:0005622; GO:0005575 [GO:0006310]; GO:0006259; GO:0090304; GO:0006139; GO:0043170; GO:0006725; GO:0034641; GO:0044238; GO:0046483; GO:1901360; GO:0071704…		VC_0718	rdgC	Q9KU12; vch:VC_0718
High	Q9KUT0	Large ribosomal subunit protein bL21 OS=Vibrio cholerae serotype O1 (strain ATCC 39315 / El Tor Inaba N16961) OX=243277 GN=rplU PE=3 SV=1	0	80.988	86	15	164	15	103	11.5	9.99	1.086	0.12	0.870225	0.983654	104.1	95.9	21.63	29.88	89.3	96.6	132.2	71.8	110.2	74980.7	81118	110982	60262	92552	4980	15426.6	110982	14251.8	72896.3	17	17	17	17	17	Met-loss [N-Term]	protein metabolism;other metabolic processes	translational apparatus;other cell component	nucleic acid binding activity;other molecular function	Pf00829	[GO:0003735]; GO:0005198; GO:0003674 [GO:0005737]; GO:0110165; GO:0005622; GO:0005575 [GO:0005840]; GO:0043232; GO:0043228; GO:0043229; GO:0043226; GO:0005622; GO:0110165; GO:0005575 [GO:0006412]; GO:0009059; GO:0019538; GO:0043043; GO:0010467; GO:0043170; GO:0044249; GO:1901576; GO:0044238; GO:1901564; GO:0006518; GO:0043604; GO:1901566; GO:0071704; GO:0009058; GO:0044237; GO:0008152; GO:0006807…	78076447	VC_0435	rplU	Q9KUT0; vch:VC_0435
High	Q9KPJ9	Aerobic respiration control protein FexA OS=Vibrio cholerae serotype O1 (strain ATCC 39315 / El Tor Inaba N16961) OX=243277 GN=VC_2368 PE=4 SV=1	0	80.961	58	14	81	14	238	27.1	5.54	1.147	0.2	0.73771	0.981197	106.8	93.2	3.58	0.44	105.5	101.5	109	91.7	92.3	28036.1	26959.6	28962.8	24377.8	24528.6	1862.1	5127	28962.8	5765.3	19319.3	16	16	16	16	16		signal transduction;other biological processes	cytosol;other cell component	nucleic acid binding activity;other molecular function	Pf00072, Pf00486	[GO:0000156]; GO:0060089; GO:0000160; GO:0003674; GO:0035556; GO:0007165; GO:0009987; GO:0050794; GO:0007154; GO:0023052; GO:0051716; GO:0008150; GO:0050789; GO:0050896; GO:0065007 [GO:0000976]; GO:0001067; GO:1990837; GO:0003676; GO:0003690; GO:0043565; GO:0097159; GO:0003677; GO:0005488; GO:0003674 [GO:0005829]; GO:0110165; GO:0005737; GO:0005575; GO:0005622 [GO:0006355]; GO:0010468; GO:2001141…	69719020	VC_2368		Q9KPJ9; vch:VC_2368
High	P0C6C3	Flagellin A OS=Vibrio cholerae serotype O1 (strain ATCC 39315 / El Tor Inaba N16961) OX=243277 GN=flaA PE=3 SV=1	0	79.961	42	16	39	13	379	40.4	4.97	0.969	-0.05	0.842329	0.983654	98.4	101.6	20.79	20.18	121.8	96.4	80.7	114.9	86.2	31014.9	24566.1	20555.8	29270.2	21960.5	2059.9	4671.8	20555.8	6922.3	17296.7	14	14	14	14	14			non-structural extracellular;other cell component	other molecular function	Pf00669, Pf00700, Pf07196	[GO:0005198]; GO:0003674 [GO:0005576]; GO:0110165; GO:0005575 [GO:0009288]; GO:0042995; GO:0043228; GO:0110165; GO:0043226; GO:0005575		VC_2188	flaA	O30858; O34220; P0C6C3; vch:VC_2188
High	Q9K2Y1	Outer membrane protein TolC OS=Vibrio cholerae serotype O1 (strain ATCC 39315 / El Tor Inaba N16961) OX=243277 GN=tolC PE=1 SV=1	0	79.611	42	19	29	19	438	47.7	5.22	2.171	1.12	0.0182341	0.210806	136.9	63.1	31.5	35.01	171.2	121.8	91.3	72.2	43.6	31538	22431.9	16810.1	13301.6	8022.6	2094.6	4266	16810.1	3145.8	6318.8	18	18	18	18	18		transport;other biological processes	other membranes	transporter activity	Pf02321	[GO:0009279]; GO:0019867; GO:0030312; GO:0030313; GO:0016020; GO:0110165; GO:0071944; GO:0031975; GO:0005575 [GO:0015288]; GO:0022829; GO:0015267; GO:0022803; GO:0022857; GO:0005215; GO:0055085; GO:0003674; GO:0006810; GO:0009987; GO:0051234; GO:0008150; GO:0051179 [GO:0015562]; GO:0022857; GO:0005215; GO:0055085; GO:0003674; GO:0006810; GO:0009987; GO:0051234; GO:0008150; GO:0051179 [GO:0046677]…		VC_2436	tolC	Q9K2Y1; vch:VC_2436
High	Q9KUT3	Malate dehydrogenase OS=Vibrio cholerae serotype O1 (strain ATCC 39315 / El Tor Inaba N16961) OX=243277 GN=mdh PE=3 SV=2	0	78.949	55	17	53	17	311	32	5.27	0.707	-0.5	0.230778	0.780902	82.8	117.2	6	1.64	78.8	87	88	124.5	121.7	21786.9	24068.5	24346.3	34435.8	33647.5	1447	4577.2	24346.3	8144	26501.6	17	17	17	17	17		other metabolic processes	other cell component	other molecular function	Pf00056, Pf02866	[GO:0005737]; GO:0110165; GO:0005622; GO:0005575 [GO:0006099]; GO:0044238; GO:0009060; GO:0008152; GO:0045333; GO:0008150; GO:0015980; GO:0006091; GO:0044237; GO:0009987 [GO:0006108]; GO:0043648; GO:0019752; GO:0043436; GO:0006082; GO:0044237; GO:0044281; GO:0071704; GO:0008152; GO:0009987; GO:0008150 [GO:0030060]; GO:0016615; GO:0016616; GO:0016614; GO:0016491; GO:0003824; GO:0003674	69720808	VC_0432	mdh	Q8GN36; Q8GN37; Q8GN38; Q8GN39; Q99PZ5; Q99Q77; Q99QN5; Q9AG49; Q9AG50; Q9AIU2; Q9KUT3; Q9R3N1; Q9R3N2; Q9R3N3; Q9S4R7; Q9XCZ8; vch:VC_0432
High	Q9KPV5	Ribosome-recycling factor OS=Vibrio cholerae serotype O1 (strain ATCC 39315 / El Tor Inaba N16961) OX=243277 GN=frr PE=3 SV=1	0	78.176	59	18	79	18	185	20.6	6.3	0.858	-0.22	0.558573	0.97742	92.4	107.6	7.73	6.32	88.5	92.6	102.7	103.2	112.9	35220.9	36865.4	40877.6	41090.2	44937	2339.3	7010.9	40877.6	9717.7	35393.5	18	18	18	18	18	Met-loss [N-Term]	cell organization and biogenesis;protein metabolism;other metabolic processes	cytosol;other cell component	translation activity	Pf01765	[GO:0002184]; GO:0006415; GO:0002181; GO:0032984; GO:0006412; GO:0022411; GO:0043933; GO:0009059; GO:0019538; GO:0043043; GO:0010467; GO:0016043; GO:0043170; GO:0044249; GO:1901576; GO:0044238; GO:1901564; GO:0006518; GO:0043604; GO:1901566; GO:0071840; GO:0071704; GO:0009058; GO:0044237; GO:0008152; GO:0006807; GO:0043603; GO:0044271; GO:0009987; GO:0008150; GO:0034641 [GO:0005737]; GO:0110165; …	69719118	VC_2257	frr	Q9KPV5; vch:VC_2257
High	Q9KN35	Autoinducer 2-binding periplasmic protein LuxP OS=Vibrio cholerae serotype O1 (strain ATCC 39315 / El Tor Inaba N16961) OX=243277 GN=VC_A0130 PE=3 SV=1	0	78.116	43	13	25	13	294	30.9	5.4	0.159	-2.65	2.921e-09	4.32308e-07	27.4	172.6	6.3	41.1	30.9	29.6	33.5	144	262	4571.5	4386.9	4959.3	21342.9	38830.6	303.6	834.3	4959.3	5047.5	30583.9	16	16	16	16	16			other cell component		Pf13407	[GO:0030288]; GO:0042597; GO:0030313; GO:0110165; GO:0031975; GO:0005575		VC_A0130		Q9KN35; vch:VC_A0130
High	Q9KV52	ATP-dependent RNA helicase RhlB OS=Vibrio cholerae serotype O1 (strain ATCC 39315 / El Tor Inaba N16961) OX=243277 GN=rhlB PE=3 SV=1	0	77.966	39	14	27	14	438	49	6.96	1.133	0.18	0.76651	0.981197	106.2	93.8	16.87	23.43	97.9	97.5	129.3	73.1	102.1	14942	14884.6	19741.9	11158	15590.3	992.4	2830.7	19741.9	2638.8	12279.3	15	15	15	15	15		cell organization and biogenesis;RNA metabolism OR transcription;other metabolic processes	cytosol	nucleic acid binding activity;other molecular function	Pf00270, Pf00271	[GO:0000027]; GO:0022618; GO:0042255; GO:0042273; GO:0065003; GO:0071826; GO:0022613; GO:0140694; GO:0042254; GO:0022607; GO:0043933; GO:0044085; GO:0070925; GO:0016043; GO:0071840; GO:0006996; GO:0009987; GO:0008150 [GO:0003723]; GO:0003676; GO:0097159; GO:0005488; GO:0003674 [GO:0003724]; GO:0004386; GO:0008186; GO:0140098; GO:0140640; GO:0140657; GO:0003824; GO:0003674 [GO:0005524]; GO:0032559…	69720972	VC_0305	rhlB	Q9KV52; vch:VC_0305
High	Q9KTE1	PhoH-like protein OS=Vibrio cholerae serotype O1 (strain ATCC 39315 / El Tor Inaba N16961) OX=243277 GN=VC_0961 PE=3 SV=1	0	77.944	56	15	27	15	367	41.6	6.13	1.615	0.69	0.155343	0.686976	123.5	76.5	10.36	13.03	119.8	127.4	103.7	67.7	81.4	23703.6	25214.1	20517.1	13384.7	16102	1574.3	4795.1	20517.1	3165.4	12682.4	15	15	15	15	15			cytosol	nucleic acid binding activity;other molecular function	Pf02562	[GO:0003723]; GO:0003676; GO:0097159; GO:0005488; GO:0003674 [GO:0005524]; GO:0032559; GO:0035639; GO:0030554; GO:0032555; GO:0043168; GO:1901265; GO:0017076; GO:0032553; GO:0043167; GO:0097159; GO:0000166; GO:0097367; GO:0005488; GO:1901363; GO:0003674; GO:0036094 [GO:0005829]; GO:0110165; GO:0005737; GO:0005575; GO:0005622	69720335	VC_0961		Q9KTE1; vch:VC_0961
High	Q9KV09	Protein HflK OS=Vibrio cholerae serotype O1 (strain ATCC 39315 / El Tor Inaba N16961) OX=243277 GN=hflK PE=3 SV=1	0	77.888	47	17	35	17	395	43.8	5.39	0.974	-0.04	0.855313	0.983654	98.7	101.3	10.14	3.01	96.3	93.5	112.4	96.8	101	24566.5	23844.3	28675	24689.9	25764.8	1631.6	4534.6	28675	5839.1	20293	16	16	16	16	16			plasma membrane;other membranes		Pf01145, Pf12221	[GO:0005886]; GO:0016020; GO:0071944; GO:0110165; GO:0005575	69720907	VC_0349	hflK	Q9KV09; vch:VC_0349
High	Q9KLT4	Glycerol-3-phosphate dehydrogenase OS=Vibrio cholerae serotype O1 (strain ATCC 39315 / El Tor Inaba N16961) OX=243277 GN=VC_A0657 PE=3 SV=1	0	77.653	38	18	26	18	512	57.7	6.49	0.55	-0.86	0.0457121	0.386715	70.9	129.1	6.88	6.61	78.6	75.9	68.7	144.8	131.9	12523.5	12091.9	10944.7	23058.4	20998.9	831.8	2299.6	10944.7	5453.3	16539.2	18	18	18	18	18		other metabolic processes	other cell component	other molecular function	Pf01266, Pf16901	[GO:0004368]; GO:0016901; GO:0016614; GO:0016491; GO:0003824; GO:0003674 [GO:0009331]; GO:1990204; GO:0005737; GO:1902494; GO:0110165; GO:0005622; GO:0032991; GO:0005575 [GO:0046168]; GO:0006072; GO:0046434; GO:1901136; GO:0052646; GO:0019637; GO:1901575; GO:1901135; GO:0006796; GO:0006793; GO:0071704; GO:0009056; GO:0044237; GO:0008152; GO:0009987; GO:0008150 [GO:0052591]		VC_A0657		Q9KLT4; vch:VC_A0657
High	Q9KUA3	Peptide ABC transporter, periplasmic peptide-binding protein OS=Vibrio cholerae serotype O1 (strain ATCC 39315 / El Tor Inaba N16961) OX=243277 GN=VC_0620 PE=1 SV=1	0	77.374	27	18	32	18	556	62.5	5.44	0.278	-1.85	3.18472e-05	0.00133398	43.5	156.5	11.98	64.6	44.6	41.9	52.6	98	262.8	10341.2	9724	12199.8	22715.9	60924	686.8	1849.3	12199.8	5372.3	47985.2	19	19	19	19	19		transport	plasma membrane;other membranes;other cell component	transporter activity;other molecular function	Pf00496	[GO:0030288]; GO:0042597; GO:0030313; GO:0110165; GO:0031975; GO:0005575 [GO:0042938]; GO:0006857; GO:0015833; GO:0042886; GO:0071702; GO:0071705; GO:0006810; GO:0051234; GO:0051179; GO:0008150 [GO:0043190]; GO:0098533; GO:0098797; GO:1902495; GO:0098796; GO:0005886; GO:1990351; GO:0032991; GO:0016020; GO:0071944; GO:0005575; GO:0110165 [GO:0046872]; GO:0043169; GO:0043167; GO:0005488; GO:0003674…	69720624	VC_0620		Q9KUA3; vch:VC_0620
High	Q9KR03	Cytochrome d ubiquinol oxidase, subunit I OS=Vibrio cholerae serotype O1 (strain ATCC 39315 / El Tor Inaba N16961) OX=243277 GN=VC_1844 PE=3 SV=1	0	77.355	19	12	37	12	541	60.6	5.87	0.88	-0.18	0.615254	0.981197	93.6	106.4	27.31	17.61	83.5	86.3	132.5	86.5	111.1	18520.6	19150.4	29397.9	19190.6	24649.9	1230.1	3641.9	29397.9	4538.5	19414.9	13	13	13	13	13		other metabolic processes	plasma membrane;other membranes;other cell component	other molecular function	Pf01654	[GO:0005886]; GO:0016020; GO:0071944; GO:0110165; GO:0005575 [GO:0009055]; GO:0016491; GO:0022900; GO:0003824; GO:0006091; GO:0003674; GO:0044237; GO:0008152; GO:0009987; GO:0008150 [GO:0016682]; GO:0016679; GO:0016491; GO:0003824; GO:0003674 [GO:0019646]; GO:0009060; GO:0022904; GO:0006119; GO:0045333; GO:0022900; GO:0015980; GO:0006091; GO:0044237; GO:0008152; GO:0009987; GO:0008150 [GO:0020037…		VC_1844		Q9KR03; vch:VC_1844
High	Q9KPD2	Adenylate cyclase OS=Vibrio cholerae serotype O1 (strain ATCC 39315 / El Tor Inaba N16961) OX=243277 GN=VC_2440 PE=4 SV=1	0	77.148	38	17	24	17	505	58.7	5.91	1.168	0.22	0.693826	0.981197	107.7	92.3	3.17	9.55	106.8	101.8	108.1	85.5	97.8	15091.3	14385.4	15283.9	12076.1	13824.9	1002.3	2735.7	15283.9	2856	10888.8	17	17	17	17	17				other molecular function	Pf01928, Pf05235	[GO:0046872]; GO:0043169; GO:0043167; GO:0005488; GO:0003674 [GO:0050355]; GO:0016462; GO:0016818; GO:0016817; GO:0016787; GO:0003824; GO:0003674	69718953	VC_2440		Q9KPD2; vch:VC_2440
High	Q9KRT8	Biopolymer transport protein ExbB-related protein OS=Vibrio cholerae serotype O1 (strain ATCC 39315 / El Tor Inaba N16961) OX=243277 GN=VC_1547 PE=3 SV=1	0	76.976	38	14	23	14	457	49.4	5.49	1.271	0.35	0.50732	0.958417	112	88	13.12	2.55	120.4	111.5	92.6	89.3	86.2	13819.4	12804.3	10630.4	10253.4	9890.7	917.8	2435.1	10630.4	2424.9	7790.2	13	13	13	13	13		transport	plasma membrane;other membranes		Pf01618	[GO:0005886]; GO:0016020; GO:0071944; GO:0110165; GO:0005575 [GO:0017038]; GO:0015031; GO:0045184; GO:0071702; GO:0071705; GO:0008104; GO:0051234; GO:0006810; GO:0070727; GO:0051179; GO:0033036; GO:0051641; GO:0008150; GO:0009987		VC_1547		Q9KRT8; vch:VC_1547
High	Q9KTD8	PTS system, glucose-specific IIA component OS=Vibrio cholerae serotype O1 (strain ATCC 39315 / El Tor Inaba N16961) OX=243277 GN=VC_0964 PE=4 SV=1	0	76.828	56	10	28	10	169	18	4.68	1.074	0.1	0.897714	0.985621	103.6	96.4	26.73	18.22	77.9	100.5	133.1	82.1	106.4	16813.9	21683.1	28725.8	17731	22974.3	1116.7	4123.6	28725.8	4193.3	18095.1	11	11	11	11	11	Met-loss [N-Term]	transport		kinase activity	Pf00358	[GO:0009401]; GO:0098704; GO:0034219; GO:0098657; GO:0098739; GO:0008643; GO:0055085; GO:0006810; GO:0071702; GO:0009987; GO:0051234; GO:0008150; GO:0051179 [GO:0016301]; GO:0016772; GO:0016740; GO:0003824; GO:0003674	69720332	VC_0964		Q9KTD8; vch:VC_0964
High	Q9KP49	RNA polymerase sigma-54 factor OS=Vibrio cholerae serotype O1 (strain ATCC 39315 / El Tor Inaba N16961) OX=243277 GN=VC_2529 PE=3 SV=1	0	76.815	33	14	20	14	487	55.4	4.67	0.941	-0.09	0.771149	0.981197	97	103	20.27	20.04	86.5	91.9	124.3	84.7	112.6	10672.3	11343.8	15340.9	10449.6	13899.4	708.8	2157.3	15340.9	2471.3	10947.5	15	15	15	15	15	Met-loss [N-Term]	RNA metabolism OR transcription;other metabolic processes;other biological processes	other cell component	nucleic acid binding activity;other molecular function	Pf00309, Pf04552, Pf04963	[GO:0000428]; GO:0030880; GO:0061695; GO:0140535; GO:1990234; GO:0032991; GO:1902494; GO:0005575 [GO:0001216]; GO:0003700; GO:0045893; GO:0140110; GO:0006355; GO:1902680; GO:0003674; GO:0010468; GO:2001141; GO:0010557; GO:0051254; GO:0010556; GO:0051252; GO:0010604; GO:0031328; GO:0045935; GO:0031326; GO:0060255; GO:0019219; GO:0009893; GO:0009891; GO:0031325; GO:0051173; GO:0009889; GO:0031323; …	69718864	VC_2529		Q9KP49; vch:VC_2529
High	Q9KUF0	Small ribosomal subunit protein uS9 OS=Vibrio cholerae serotype O1 (strain ATCC 39315 / El Tor Inaba N16961) OX=243277 GN=rpsI PE=3 SV=1	0	76.388	73	11	115	11	130	14.7	10.67	1.4	0.49	0.332956	0.854424	116.7	83.3	23.72	0.2	135.3	116	83	82.7	83	73194.8	62757.5	44912.8	44767.7	44894.3	4861.4	11934.9	44912.8	10587.4	35359.9	14	14	14	14	14	Met-loss [N-Term]	protein metabolism;other metabolic processes	cytosol;translational apparatus	nucleic acid binding activity;other molecular function	Pf00380	[GO:0003723]; GO:0003676; GO:0097159; GO:0005488; GO:0003674 [GO:0003735]; GO:0005198; GO:0003674 [GO:0006412]; GO:0009059; GO:0019538; GO:0043043; GO:0010467; GO:0043170; GO:0044249; GO:1901576; GO:0044238; GO:1901564; GO:0006518; GO:0043604; GO:1901566; GO:0071704; GO:0009058; GO:0044237; GO:0008152; GO:0006807; GO:0043603; GO:0044271; GO:0009987; GO:0008150; GO:0034641 [GO:0022627]; GO:0015935…	69720668	VC_0571	rpsI	Q9KUF0; vch:VC_0571
High	Q9KTB7	Adenylate kinase OS=Vibrio cholerae serotype O1 (strain ATCC 39315 / El Tor Inaba N16961) OX=243277 GN=adk PE=1 SV=1	0	76.353	69	14	101	14	214	23.3	5.38	0.982	-0.03	0.876681	0.983654	99.1	100.9	5.13	0.38	96.5	106	98	99.5	100	46950	51588.3	47660.7	48383.5	48645.6	3118.3	9810.8	47660.7	11442.6	38314.5	15	15	15	15	15		other metabolic processes	cytosol;other cell component	kinase activity;other molecular function	Pf00406, Pf05191	[GO:0004017]; GO:0050145; GO:0016776; GO:0019205; GO:0046940; GO:0016772; GO:0016301; GO:0009123; GO:0009165; GO:0016740; GO:0006753; GO:0009117; GO:1901293; GO:0003824; GO:0006796; GO:0019637; GO:0055086; GO:0034654; GO:0090407; GO:0003674; GO:0006793; GO:0071704; GO:0006139; GO:0044281; GO:0018130; GO:0019438; GO:0044271; GO:1901362; GO:1901576; GO:0044237; GO:0008152; GO:0006725; GO:0034641; G…		VC_0986	adk	Q9KTB7; vch:VC_0986
High	Q9KVD7	YicC family protein OS=Vibrio cholerae serotype O1 (strain ATCC 39315 / El Tor Inaba N16961) OX=243277 GN=VC_0209 PE=3 SV=1	0	76.269	46	16	43	16	288	33.2	5.4	1.377	0.46	0.359912	0.87813	115.9	84.1	12.46	15.26	122.4	114.6	95.6	92.8	74.7	30442	28499.7	23764	23067.8	18574.4	2021.9	5419.9	23764	5455.5	14629.6	19	19	19	19	19					Pf03755, Pf08340		69721086	VC_0209		Q9KVD7; vch:VC_0209
High	Q9KTD1	DNA ligase OS=Vibrio cholerae serotype O1 (strain ATCC 39315 / El Tor Inaba N16961) OX=243277 GN=ligA PE=3 SV=1	0	76.26	23	15	20	15	669	73.3	5.6	1.235	0.3	0.568551	0.979196	110.5	89.5	17.7	5.31	118.4	113.5	84	95.5	88.6	20925.8	20060.4	14839.1	16867.8	15646.8	1389.8	3815	14839.1	3989.2	12323.8	15	15	15	15	15	Met-loss [N-Term]	DNA metabolism;other metabolic processes;stress response	cytosol	nucleic acid binding activity;other molecular function	Pf00533, Pf01653, Pf03119, Pf03120, Pf12826, Pf14520	[GO:0003677]; GO:0003676; GO:0097159; GO:0005488; GO:0003674 [GO:0003911]; GO:0003909; GO:0016886; GO:0140097; GO:0016874; GO:0140640; GO:0003824; GO:0003674 [GO:0005829]; GO:0110165; GO:0005737; GO:0005575; GO:0005622 [GO:0006260]; GO:0006259; GO:0090304; GO:0006139; GO:0043170; GO:0006725; GO:0034641; GO:0044238; GO:0046483; GO:1901360; GO:0071704; GO:0044237; GO:0006807; GO:0008152; GO:0009987…		VC_0971	ligA	Q9KTD1; vch:VC_0971
High	P0C6C4	Flagellin B OS=Vibrio cholerae serotype O1 (strain ATCC 39315 / El Tor Inaba N16961) OX=243277 GN=flaB PE=3 SV=1	0	75.696	43	14	30	11	376	39.5	5.19	0.75	-0.42	0.310809	0.837162	85.7	114.3	3.89	19.69	83.9	90.6	88.1	135.2	102.2	15738	17001.3	16537.7	25383.7	19180.1	1045.3	3233.2	16537.7	6003.2	15106.7	10	10	10	10	10			non-structural extracellular;other cell component	other molecular function	Pf00669, Pf00700, Pf07196	[GO:0005198]; GO:0003674 [GO:0005576]; GO:0110165; GO:0005575 [GO:0009288]; GO:0042995; GO:0043228; GO:0110165; GO:0043226; GO:0005575	69719238	VC_2142	flaB	O34223; P0C6C4; vch:VC_2142
High	Q9KVA0	Iron-containing alcohol dehydrogenase family protein RfbM OS=Vibrio cholerae serotype O1 (strain ATCC 39315 / El Tor Inaba N16961) OX=243277 GN=VC_0250 PE=3 SV=1	0	75.531	48	16	41	16	374	41.2	5.81	1.135	0.18	0.762868	0.981197	106.3	93.7	22.09	21.54	83.8	102.8	130.2	77.7	105.6	20530	25174	31892.2	19030.5	25868.2	1363.5	4787.4	31892.2	4500.7	20374.5	18	18	18	18	18				other molecular function	Pf00465	[GO:0004022]; GO:0018455; GO:0016616; GO:0016614; GO:0016491; GO:0003824; GO:0003674 [GO:0046872]; GO:0043169; GO:0043167; GO:0005488; GO:0003674		VC_0250		Q9KVA0; vch:VC_0250
High	Q9KL87	Oxidoreductase, aldo/keto reductase 2 family OS=Vibrio cholerae serotype O1 (strain ATCC 39315 / El Tor Inaba N16961) OX=243277 GN=VC_A0859 PE=4 SV=1	0	75.472	53	14	29	14	307	34.7	6.23	1.028	0.04	0.991608	0.996664	101.4	98.6	16.59	4.05	116.1	102.2	82.9	102.3	96.6	23618.4	20797.2	16870.8	20814.1	19654.5	1568.7	3955.1	16870.8	4922.5	15480.4	16	16	16	16	16			cytosol	other molecular function	Pf00248	[GO:0005829]; GO:0110165; GO:0005737; GO:0005575; GO:0005622 [GO:0016491]; GO:0003824; GO:0003674		VC_A0859		Q9KL87; vch:VC_A0859
High	Q9KQM1	alanine transaminase OS=Vibrio cholerae serotype O1 (strain ATCC 39315 / El Tor Inaba N16961) OX=243277 GN=VC_1977 PE=3 SV=1	0	75.192	40	14	32	14	404	45.2	6.38	2.11	1.08	0.0232486	0.249332	135.7	64.3	25.63	2.09	149.8	134.3	88.6	62.7	64.6	29368.6	26318.6	17363.5	12291.7	12660.7	1950.6	5005.1	17363.5	2907	9971.9	16	16	16	16	16		other metabolic processes		other molecular function	Pf00155	[GO:0008483]; GO:0016769; GO:0016740; GO:0003824; GO:0003674 [GO:0009058]; GO:0008152; GO:0008150 [GO:0030170]; GO:0043168; GO:0070279; GO:0043167; GO:0019842; GO:0097159; GO:1901363; GO:0005488; GO:0036094; GO:0003674	69719395	VC_1977		Q9KQM1; vch:VC_1977
High	Q9KQV0	Methyl-accepting chemotaxis protein OS=Vibrio cholerae serotype O1 (strain ATCC 39315 / El Tor Inaba N16961) OX=243277 GN=VC_1898 PE=3 SV=1	0	75.064	21	13	30	12	672	73.7	5.39	0.314	-1.67	0.000163896	0.00498422	47.8	152.2	8.71	6.1	57.5	53.5	48.3	177.7	163	5613.2	5223.2	4712.9	17344.9	15909.6	372.8	993.3	4712.9	4102	12530.8	13	13	13	13	13		signal transduction;other biological processes	other membranes	other molecular function	Pf00015, Pf00672	[GO:0004888]; GO:0038023; GO:0060089; GO:0003674 [GO:0006935]; GO:0042330; GO:0042221; GO:0040011; GO:0009605; GO:0050896; GO:0008150 [GO:0007165]; GO:0009987; GO:0050794; GO:0007154; GO:0023052; GO:0051716; GO:0008150; GO:0050789; GO:0050896; GO:0065007 [GO:0016020]; GO:0110165; GO:0005575		VC_1898		Q9KQV0; vch:VC_1898
High	Q9KVH9	ATP-dependent DNA helicase Rep OS=Vibrio cholerae serotype O1 (strain ATCC 39315 / El Tor Inaba N16961) OX=243277 GN=rep PE=3 SV=1	0	74.7	27	16	21	16	671	76.9	7.06	1.173	0.23	0.683847	0.981197	108	92	7.19	1.93	96.2	108.7	109.7	91.4	93.9	10174.6	11499.1	11607.9	9670.6	9938.1	675.8	2186.8	11607.9	2287.1	7827.5	16	16	16	16	16		cell organization and biogenesis;DNA metabolism;other metabolic processes;stress response	cytosol	nucleic acid binding activity;other molecular function	Pf00580, Pf13361	[GO:0000725]; GO:0006281; GO:0006310; GO:0006259; GO:0006974; GO:0090304; GO:0033554; GO:0006139; GO:0043170; GO:0006950; GO:0051716; GO:0006725; GO:0034641; GO:0044238; GO:0046483; GO:1901360; GO:0071704; GO:0050896; GO:0009987; GO:0044237; GO:0006807; GO:0008152; GO:0008150 [GO:0003697]; GO:0003677; GO:0003676; GO:0097159; GO:0005488; GO:0003674 [GO:0005524]; GO:0032559; GO:0035639; GO:0030554;…		VC_0167	rep	Q9KVH9; vch:VC_0167
High	Q9KPD9	DNA topoisomerase 4 subunit B OS=Vibrio cholerae serotype O1 (strain ATCC 39315 / El Tor Inaba N16961) OX=243277 GN=parE PE=3 SV=1	0	74.598	29	18	25	18	626	69.4	5.88	1.255	0.33	0.533974	0.972285	111.3	88.7	18.93	11.71	132.4	106.4	91.2	92.1	78	25770.1	20707.5	17756.2	17926.2	15184.3	1711.6	3938	17756.2	4239.5	11959.5	19	19	19	19	19		cell cycle OR cell proliferation;cell organization and biogenesis;DNA metabolism;other metabolic processes	other cell component	nucleic acid binding activity;other molecular function	Pf00204, Pf00986, Pf01751, Pf02518	[GO:0003677]; GO:0003676; GO:0097159; GO:0005488; GO:0003674 [GO:0003918]; GO:0003916; GO:0008094; GO:0016853; GO:0140097; GO:0140657; GO:0003824; GO:0140640; GO:0003674 [GO:0005524]; GO:0032559; GO:0035639; GO:0030554; GO:0032555; GO:0043168; GO:1901265; GO:0017076; GO:0032553; GO:0043167; GO:0097159; GO:0000166; GO:0097367; GO:0005488; GO:1901363; GO:0003674; GO:0036094 [GO:0005694]; GO:0043232…	66940360	VC_2431	parE	Q9KPD9; vch:VC_2431
High	Q9KTK8	tRNA sulfurtransferase OS=Vibrio cholerae serotype O1 (strain ATCC 39315 / El Tor Inaba N16961) OX=243277 GN=thiI PE=3 SV=2	0	74.394	41	16	23	16	483	54.3	6.29	1.18	0.24	0.66986	0.981197	108.3	91.7	32.33	27.09	74.4	103.5	143.3	72.3	106.5	10765.5	14987.4	20749.6	10461.1	15419.4	715	2850.2	20749.6	2474	12144.7	14	14	14	14	14		RNA metabolism OR transcription;other metabolic processes	cytosol	nucleic acid binding activity;other molecular function	Pf00581, Pf02568, Pf02926	[GO:0000049]; GO:0003723; GO:0003676; GO:0097159; GO:0005488; GO:0003674 [GO:0002937]; GO:0034227; GO:0006400; GO:0008033; GO:0009451; GO:0006399; GO:0034470; GO:0016070; GO:0043412; GO:0034660; GO:0006396; GO:0090304; GO:0043170; GO:0010467; GO:0006139; GO:0071704; GO:0009059; GO:0006725; GO:0034641; GO:0044238; GO:0046483; GO:1901360; GO:0008152; GO:0044249; GO:1901576; GO:0044237; GO:0006807; …		VC_0894	thiI	Q9KTK8; vch:VC_0894
High	Q9KPX5	Membrane-bound lytic murein transglycosylase D OS=Vibrio cholerae serotype O1 (strain ATCC 39315 / El Tor Inaba N16961) OX=243277 GN=VC_2237 PE=3 SV=1	0	74.333	42	18	25	18	532	59.1	9.42	1.361	0.45	0.379029	0.890179	115.3	84.7	10.32	8.5	102.1	110.4	125	76.4	86.1	17569.5	19000.9	21515.9	13142.1	14823	1166.9	3613.5	21515.9	3108.1	11675	17	17	17	17	17		other metabolic processes	other membranes	other molecular function	Pf01464, Pf01476	[GO:0000270]; GO:0030203; GO:0006022; GO:0043170; GO:1901135; GO:1901564; GO:0071704; GO:0006807; GO:0008152; GO:0008150 [GO:0008932]; GO:0008933; GO:0016837; GO:0061783; GO:0016835; GO:0003824; GO:0016829; GO:0003674 [GO:0016020]; GO:0110165; GO:0005575		VC_2237		Q9KPX5; vch:VC_2237
High	Q9KRY7	Tail-specific protease OS=Vibrio cholerae serotype O1 (strain ATCC 39315 / El Tor Inaba N16961) OX=243277 GN=VC_1496 PE=1 SV=1	0	74.131	30	20	27	20	665	74.7	5.39	0.8	-0.32	0.418698	0.91219	88.9	111.1	28.94	11.8	71.2	86.8	124.2	99.8	118	13947.8	16992.5	24319.6	19549.3	23107.1	926.4	3231.5	24319.6	4623.4	18199.8	18	18	18	18	18		protein metabolism;signal transduction	other cell component	other molecular function	Pf00595, Pf03572, Pf08180, Pf11818, Pf17804	[GO:0004175]; GO:0008233; GO:0016787; GO:0140096; GO:0003824; GO:0003674 [GO:0006508]; GO:0019538; GO:0043170; GO:0044238; GO:1901564; GO:0071704; GO:0008152; GO:0006807; GO:0008150 [GO:0007165]; GO:0009987; GO:0050794; GO:0007154; GO:0023052; GO:0051716; GO:0008150; GO:0050789; GO:0050896; GO:0065007 [GO:0008236]; GO:0008233; GO:0017171; GO:0016787; GO:0140096; GO:0003824; GO:0003674 [GO:0030288…		VC_1496		Q9KRY7; vch:VC_1496
High	Q9KVN6	Delta-aminolevulinic acid dehydratase OS=Vibrio cholerae serotype O1 (strain ATCC 39315 / El Tor Inaba N16961) OX=243277 GN=VC_0105 PE=3 SV=1	0	74.116	42	15	37	15	347	38.5	5.9	0.98	-0.03	0.869293	0.983654	99	101	12.8	5.34	99.7	111	85.7	105.7	98	25615.9	28525.9	22037.2	27159	25182.3	1701.3	5424.9	22037.2	6423	19834.2	16	16	16	16	16	Met-loss [N-Term]	other metabolic processes	cytosol	other molecular function	Pf00490	[GO:0004655]; GO:0016836; GO:0016835; GO:0016829; GO:0003824; GO:0003674 [GO:0005829]; GO:0110165; GO:0005737; GO:0005575; GO:0005622 [GO:0006782]; GO:0006779; GO:0046501; GO:0006783; GO:0006778; GO:0033014; GO:0042168; GO:0046148; GO:0033013; GO:0018130; GO:0019438; GO:0044271; GO:1901362; GO:1901566; GO:0042440; GO:0006725; GO:0046483; GO:1901360; GO:1901564; GO:0044249; GO:0034641; GO:1901576;…	66940255	VC_0105		Q9KVN6; vch:VC_0105
High	Q9KRS6	Catalase-peroxidase OS=Vibrio cholerae serotype O1 (strain ATCC 39315 / El Tor Inaba N16961) OX=243277 GN=katG PE=3 SV=1	0	73.647	31	19	23	19	724	80.6	6.15	0.691	-0.53	0.203137	0.74866	81.7	118.3	3.19	2.73	81.9	87.3	84.9	120.6	125.3	11854.5	12635.6	12291.5	17455.6	18142.1	787.3	2403	12291.5	4128.2	14289.2	17	17	17	17	17		other metabolic processes;stress response;other biological processes	cytosol	other molecular function	Pf00141	[GO:0004096]; GO:0004601; GO:0016209; GO:0016684; GO:0003674; GO:0098869; GO:0016491; GO:1990748; GO:0003824; GO:0009987; GO:0098754; GO:0097237; GO:0008150; GO:0009636; GO:0070887; GO:0042221; GO:0051716; GO:0050896 [GO:0005829]; GO:0110165; GO:0005737; GO:0005575; GO:0005622 [GO:0020037]; GO:0046906; GO:0097159; GO:0005488; GO:0003674 [GO:0042744]; GO:0042743; GO:0044248; GO:1901575; GO:0071704…		VC_1560	katG	Q9KRS6; vch:VC_1560
High	Q9KP35	Fructose-1,6-bisphosphatase class 1 OS=Vibrio cholerae serotype O1 (strain ATCC 39315 / El Tor Inaba N16961) OX=243277 GN=fbp PE=3 SV=1	0	73.473	52	14	22	14	336	37.3	6.25	1.58	0.66	0.176247	0.718464	122.5	77.5	4.39	6.9	114.3	123.8	115.5	76.8	69.6	13296.6	14406	13442.9	8933.3	8102.1	883.1	2739.7	13442.9	2112.7	6381.4	14	14	14	14	14		other metabolic processes	cytosol;other cell component	other molecular function	Pf00316, Pf18913	[GO:0000287]; GO:0046872; GO:0043169; GO:0043167; GO:0005488; GO:0003674 [GO:0005737]; GO:0110165; GO:0005622; GO:0005575 [GO:0005829]; GO:0110165; GO:0005737; GO:0005575; GO:0005622 [GO:0005986]; GO:0005985; GO:0046351; GO:0005984; GO:0009312; GO:0009311; GO:0016051; GO:0005975; GO:1901576; GO:0044238; GO:0071704; GO:0009058; GO:0008152; GO:0008150 [GO:0006000]; GO:0019318; GO:0005996; GO:000597…	69718851	VC_2544	fbp	Q9KP35; vch:VC_2544
High	Q9KUG5	Glutamate--cysteine ligase OS=Vibrio cholerae serotype O1 (strain ATCC 39315 / El Tor Inaba N16961) OX=243277 GN=gshA PE=3 SV=1	0	73.241	36	16	28	16	524	58.9	5.58	1.124	0.17	0.784613	0.981197	105.9	94.1	8.04	8.49	95.9	104.8	112.6	87.7	99	22429.8	24516.4	26354.1	20529.8	23153.7	1489.7	4662.4	26354.1	4855.3	18236.4	17	17	17	17	17		other metabolic processes	cytosol	other molecular function	Pf04262	[GO:0004357]; GO:0016881; GO:0016879; GO:0016874; GO:0003824; GO:0003674 [GO:0005524]; GO:0032559; GO:0035639; GO:0030554; GO:0032555; GO:0043168; GO:1901265; GO:0017076; GO:0032553; GO:0043167; GO:0097159; GO:0000166; GO:0097367; GO:0005488; GO:1901363; GO:0003674; GO:0036094 [GO:0005829]; GO:0110165; GO:0005737; GO:0005575; GO:0005622 [GO:0006750]; GO:0006749; GO:0019184; GO:0071704; GO:0043043…		VC_0556	gshA	Q9KUG5; vch:VC_0556
High	Q9KQB6	Succinate--CoA ligase [ADP-forming] subunit alpha OS=Vibrio cholerae serotype O1 (strain ATCC 39315 / El Tor Inaba N16961) OX=243277 GN=sucD PE=3 SV=1	0	73.041	46	14	29	14	290	29.9	6.14	0.395	-1.34	0.00230836	0.0522913	56.6	143.4	30.99	8.87	44.1	61.4	82.9	165.6	146	10000.2	13921.3	18809.9	37552.8	33119.7	664.2	2647.5	18809.9	8881.1	26085.9	15	15	15	15	15	Met-loss [N-Term]	other metabolic processes	other cell component	other molecular function	Pf00549, Pf02629	[GO:0000166]; GO:1901265; GO:1901363; GO:0097159; GO:0036094; GO:0005488; GO:0003674 [GO:0004775]; GO:0004774; GO:0016878; GO:0016877; GO:0016874; GO:0003824; GO:0003674 [GO:0004776]; GO:0004774; GO:0016878; GO:0016877; GO:0016874; GO:0003824; GO:0003674 [GO:0006099]; GO:0044238; GO:0009060; GO:0008152; GO:0045333; GO:0008150; GO:0015980; GO:0006091; GO:0044237; GO:0009987 [GO:0009361]; GO:004270…	69719293	VC_2084	sucD	Q9KQB6; vch:VC_2084
High	Q9KUW4	UTP--glucose-1-phosphate uridylyltransferase OS=Vibrio cholerae serotype O1 (strain ATCC 39315 / El Tor Inaba N16961) OX=243277 GN=VC_0395 PE=3 SV=1	0	72.925	47	15	35	15	291	32.4	6.11	1.148	0.2	0.734813	0.981197	106.9	93.1	14.96	10.66	89.7	121.3	105.2	85	98.8	31200.6	42166.8	36566.5	29536.9	34354.3	2072.2	8019	36566.5	6985.4	27058.3	15	15	15	15	15		other metabolic processes		other molecular function	Pf00483	[GO:0003983]; GO:0051748; GO:0070569; GO:0016779; GO:0016772; GO:0016740; GO:0003824; GO:0003674 [GO:0006011]; GO:0006793; GO:0009225; GO:0044237; GO:0055086; GO:1901135; GO:0008152; GO:0009987; GO:0006139; GO:0044281; GO:0071704; GO:0008150; GO:0006725; GO:0034641; GO:0044238; GO:0046483; GO:1901360; GO:0006807 [GO:0009058]; GO:0008152; GO:0008150		VC_0395		Q9KUW4; vch:VC_0395
High	Q9KT14	Oligopeptide ABC transporter, periplasmic oligopeptide-binding protein OS=Vibrio cholerae serotype O1 (strain ATCC 39315 / El Tor Inaba N16961) OX=243277 GN=VC_1091 PE=3 SV=1	0	72.847	28	14	22	14	543	61.1	6.43	0.165	-2.6	5.77634e-09	7.54322e-07	28.3	171.7	33.11	20.31	23.4	32.4	45.7	227.8	170.6	4002.3	5544	7810.3	38934.3	29155.6	265.8	1054.3	7810.3	9207.9	22963.6	16	16	16	16	16		transport	plasma membrane;other membranes;other cell component	transporter activity	Pf00496	[GO:0015833]; GO:0042886; GO:0071702; GO:0071705; GO:0006810; GO:0051234; GO:0051179; GO:0008150 [GO:0030288]; GO:0042597; GO:0030313; GO:0110165; GO:0031975; GO:0005575 [GO:0043190]; GO:0098533; GO:0098797; GO:1902495; GO:0098796; GO:0005886; GO:1990351; GO:0032991; GO:0016020; GO:0071944; GO:0005575; GO:0110165 [GO:1904680]; GO:0042887; GO:0022857; GO:0042886; GO:0005215; GO:0055085; GO:0071705…		VC_1091		Q9KT14; vch:VC_1091
High	Q9KNZ4	Large ribosomal subunit protein uL14 OS=Vibrio cholerae serotype O1 (strain ATCC 39315 / El Tor Inaba N16961) OX=243277 GN=rplN PE=3 SV=1	0	72.685	76	10	72	10	123	13.6	10.74	1.383	0.47	0.352544	0.87054	116.1	83.9	20.33	4.12	136.9	111.2	91	82.8	78.1	72257.7	58692.5	48052.2	43692.8	41221.5	4799.1	11161.8	48052.2	10333.3	32467.1	14	14	14	14	14	Met-loss [N-Term]	protein metabolism;other metabolic processes	cytosol;translational apparatus	nucleic acid binding activity;other molecular function	Pf00238	[GO:0003735]; GO:0005198; GO:0003674 [GO:0006412]; GO:0009059; GO:0019538; GO:0043043; GO:0010467; GO:0043170; GO:0044249; GO:1901576; GO:0044238; GO:1901564; GO:0006518; GO:0043604; GO:1901566; GO:0071704; GO:0009058; GO:0044237; GO:0008152; GO:0006807; GO:0043603; GO:0044271; GO:0009987; GO:0008150; GO:0034641 [GO:0022625]; GO:0015934; GO:0022626; GO:0044391; GO:0005840; GO:0005829; GO:1990904;…	69718810	VC_2586	rplN	Q9KNZ4; vch:VC_2586
High	Q9KSK1	ribonucleoside-diphosphate reductase OS=Vibrio cholerae serotype O1 (strain ATCC 39315 / El Tor Inaba N16961) OX=243277 GN=VC_1255 PE=3 SV=1	0	72.571	44	14	28	14	389	45.1	4.97	1.041	0.06	0.977763	0.99534	102	98	6.69	20.2	97.4	99.4	110.1	82.8	110.3	16601.8	16958.6	18776.9	14112.2	18814.1	1102.6	3225.1	18776.9	3337.5	14818.4	13	13	13	13	13		DNA metabolism;other metabolic processes		other molecular function	Pf00268	[GO:0004748]; GO:0061731; GO:0016728; GO:0016725; GO:0016491; GO:0003824; GO:0003674 [GO:0006260]; GO:0006259; GO:0090304; GO:0006139; GO:0043170; GO:0006725; GO:0034641; GO:0044238; GO:0046483; GO:1901360; GO:0071704; GO:0044237; GO:0006807; GO:0008152; GO:0009987; GO:0008150 [GO:0009263]; GO:0009165; GO:0009262; GO:1901137; GO:0009117; GO:1901293; GO:1901135; GO:1901576; GO:0006753; GO:0034654;…		VC_1255		Q9KSK1; vch:VC_1255
High	Q9KLJ9	Glycerol kinase OS=Vibrio cholerae serotype O1 (strain ATCC 39315 / El Tor Inaba N16961) OX=243277 GN=glpK PE=3 SV=1	0	72.419	36	17	27	17	505	55.6	5.67	0.604	-0.73	0.0892086	0.535884	75.3	124.7	23.48	22.26	83.5	83.4	53.5	161.8	117.8	14458.9	14435.1	9272.3	28023	20400.1	960.3	2745.2	9272.3	6627.4	16067.6	17	17	17	17	17		other metabolic processes	cytosol	kinase activity;other molecular function	Pf00370, Pf02782	[GO:0004370]; GO:0016301; GO:0016773; GO:0016772; GO:0016740; GO:0003824; GO:0003674 [GO:0005524]; GO:0032559; GO:0035639; GO:0030554; GO:0032555; GO:0043168; GO:1901265; GO:0017076; GO:0032553; GO:0043167; GO:0097159; GO:0000166; GO:0097367; GO:0005488; GO:1901363; GO:0003674; GO:0036094 [GO:0005829]; GO:0110165; GO:0005737; GO:0005575; GO:0005622 [GO:0006071]; GO:0019400; GO:0005975; GO:0019751…	69721446	VC_A0744	glpK	Q9KLJ9; vch:VC_A0744
High	Q9KP62	UDP-N-acetylglucosamine 1-carboxyvinyltransferase OS=Vibrio cholerae serotype O1 (strain ATCC 39315 / El Tor Inaba N16961) OX=243277 GN=murA PE=1 SV=1	0	72.336	38	14	43	14	419	44.7	5.69	1.298	0.38	0.466976	0.939911	113	87	1.85	4.93	112.8	109.4	109.2	87.3	81.4	22793.8	22099.9	22056.4	17635.9	16448.8	1513.9	4202.8	22056.4	4170.9	12955.5	16	16	16	16	16		cell cycle OR cell proliferation;cell organization and biogenesis;other metabolic processes;other biological processes	other cell component	other molecular function	Pf00275	[GO:0005737]; GO:0110165; GO:0005622; GO:0005575 [GO:0007049]; GO:0009987; GO:0008150 [GO:0008360]; GO:0022604; GO:0065008; GO:0022603; GO:0065007; GO:0050793; GO:0008150; GO:0050789 [GO:0008760]; GO:0016765; GO:0016740; GO:0003824; GO:0003674 [GO:0009252]; GO:0000270; GO:0006024; GO:0044038; GO:0009273; GO:0030203; GO:0006023; GO:0009059; GO:0042546; GO:0006022; GO:1901137; GO:1901566; GO:004317…	69718877	VC_2514	murA	Q9KP62; vch:VC_2514
High	Q9KPC1	23S rRNA (uracil(1939)-C(5))-methyltransferase RlmD OS=Vibrio cholerae serotype O1 (strain ATCC 39315 / El Tor Inaba N16961) OX=243277 GN=rlmD PE=3 SV=1	0	72.321	43	17	18	17	440	49	8.29	1.068	0.1	0.911957	0.98845	103.3	96.7	3.8	3.04	98.2	106	103	94.3	98.5	8027.3	8658	8414.3	7709.1	8047.9	533.1	1646.5	8414.3	1823.2	6338.7	16	16	16	16	16		RNA metabolism OR transcription;other metabolic processes		nucleic acid binding activity;other molecular function	Pf01938, Pf05958	[GO:0003723]; GO:0003676; GO:0097159; GO:0005488; GO:0003674 [GO:0005506]; GO:0046914; GO:0046872; GO:0043169; GO:0043167; GO:0005488; GO:0003674 [GO:0051539]; GO:0051536; GO:0051540; GO:0005488; GO:0003674 [GO:0070041]; GO:0008169; GO:0016436; GO:0008168; GO:0008649; GO:0016741; GO:0008173; GO:0008757; GO:0140102; GO:0031167; GO:0016740; GO:0140098; GO:0000154; GO:0001510; GO:0003824; GO:0140640…		VC_2452	rlmD	Q9KPC1; Q9S3S4; vch:VC_2452
High	Q9KSS7	Ribosomal large subunit pseudouridine synthase B OS=Vibrio cholerae serotype O1 (strain ATCC 39315 / El Tor Inaba N16961) OX=243277 GN=rluB PE=3 SV=1	0	72.228	50	20	47	20	321	36.6	10.33	1.522	0.61	0.217222	0.764237	120.7	79.3	21.67	3.22	142.4	114.8	92	77.1	73.7	46283	37306.9	29909.2	25072.3	23957.2	3074	7094.8	29909.2	5929.5	18869.3	20	20	20	20	20		RNA metabolism OR transcription;other metabolic processes		nucleic acid binding activity;other molecular function	Pf00849, Pf01479	[GO:0000455]; GO:0031118; GO:0000154; GO:0001522; GO:0006364; GO:0009451; GO:0016072; GO:0034470; GO:0042254; GO:0016070; GO:0043412; GO:0034660; GO:0006396; GO:0022613; GO:0090304; GO:0043170; GO:0010467; GO:0044085; GO:0006139; GO:0071704; GO:0009059; GO:0071840; GO:0006725; GO:0034641; GO:0044238; GO:0046483; GO:1901360; GO:0008152; GO:0044249; GO:1901576; GO:0009987; GO:0044237; GO:0006807; G…	69720132	VC_1179	rluB	Q9KSS7; vch:VC_1179
High	Q9KRZ2	Dihydroorotate dehydrogenase (quinone) OS=Vibrio cholerae serotype O1 (strain ATCC 39315 / El Tor Inaba N16961) OX=243277 GN=pyrD PE=3 SV=1	0	72.158	46	16	26	16	336	36.7	7.74	0.978	-0.03	0.864798	0.983654	98.9	101.1	15.91	4.85	86.1	97.3	117.6	102.9	96.1	17482.2	19745.5	23874.9	20900.5	19513.4	1161.1	3755.1	23874.9	4942.9	15369.2	18	18	18	18	18		other metabolic processes	plasma membrane;other membranes;other cell component	other molecular function	Pf01180	[GO:0004152]; GO:0016627; GO:0016491; GO:0003824; GO:0003674 [GO:0005737]; GO:0110165; GO:0005622; GO:0005575 [GO:0005886]; GO:0016020; GO:0071944; GO:0110165; GO:0005575 [GO:0006207]; GO:0019856; GO:0006206; GO:0046112; GO:0072528; GO:0009112; GO:0072527; GO:0018130; GO:1901362; GO:1901566; GO:0044271; GO:0055086; GO:1901564; GO:0034641; GO:0046483; GO:1901360; GO:0044249; GO:1901576; GO:0006139…		VC_1491	pyrD	Q9KRZ2; vch:VC_1491
High	Q9KQX6	UPF0304 protein VC_1871 OS=Vibrio cholerae serotype O1 (strain ATCC 39315 / El Tor Inaba N16961) OX=243277 GN=VC_1871 PE=3 SV=2	0	71.998	68	10	43	10	166	19.9	6.68	1.03	0.04	0.995438	0.998587	101.5	98.5	18.41	28.47	118.1	100.8	81.3	120.1	79.8	27825.5	23760.1	19151.1	28297.6	18812.3	1848.1	4518.6	19151.1	6692.3	14817.1	15	15	15	15	15	Met-loss [N-Term]				Pf03887		69719498	VC_1871		Q9KQX6; vch:VC_1871
High	Q9KR78	type I site-specific deoxyribonuclease OS=Vibrio cholerae serotype O1 (strain ATCC 39315 / El Tor Inaba N16961) OX=243277 GN=VC_1765 PE=3 SV=1	0	71.965	20	19	29	19	1022	117.4	6.16	1.067	0.09	0.915302	0.98845	103.2	96.8	8.39	12.23	92.9	103.2	109.8	105.5	88.7	18208.6	20225.9	21536.9	20676.4	17384	1209.4	3846.5	21536.9	4889.9	13692.1	17	17	17	17	17		DNA metabolism;other metabolic processes;stress response		nucleic acid binding activity;other molecular function	Pf04313, Pf18766	[GO:0003677]; GO:0003676; GO:0097159; GO:0005488; GO:0003674 [GO:0005524]; GO:0032559; GO:0035639; GO:0030554; GO:0032555; GO:0043168; GO:1901265; GO:0017076; GO:0032553; GO:0043167; GO:0097159; GO:0000166; GO:0097367; GO:0005488; GO:1901363; GO:0003674; GO:0036094 [GO:0009035]; GO:0015616; GO:0015666; GO:0016888; GO:0008094; GO:0004520; GO:0016893; GO:0140097; GO:0140657; GO:0004519; GO:0004536;…		VC_1765		Q9KR78; vch:VC_1765
High	Q9KVU5	Ribosomal RNA small subunit methyltransferase B OS=Vibrio cholerae serotype O1 (strain ATCC 39315 / El Tor Inaba N16961) OX=243277 GN=rsmB PE=3 SV=1	0	71.883	37	12	14	12	434	48.3	6.76	1.771	0.82	0.0866631	0.531429	127.8	72.2	9.65	17.18	124.9	126.9	106	62.4	79.7	9779.4	9937.3	8302.7	4888.7	6240.7	649.5	1889.8	8302.7	1156.2	4915.4	12	12	12	12	12		RNA metabolism OR transcription;other metabolic processes;other biological processes	cytosol	nucleic acid binding activity;other molecular function	Pf01029, Pf01189	[GO:0003723]; GO:0003676; GO:0097159; GO:0005488; GO:0003674 [GO:0005829]; GO:0110165; GO:0005737; GO:0005575; GO:0005622 [GO:0006355]; GO:0010468; GO:2001141; GO:0010556; GO:0051252; GO:0031326; GO:0060255; GO:0019219; GO:0009889; GO:0031323; GO:0019222; GO:0051171; GO:0080090; GO:0050794; GO:0050789; GO:0065007; GO:0008150 [GO:0009383]; GO:0008169; GO:0016434; GO:0008168; GO:0008649; GO:0016741…		VC_0044	rsmB	Q9KVU5; vch:VC_0044
High	Q9KPM0	Purine nucleoside phosphorylase DeoD-type 1 OS=Vibrio cholerae serotype O1 (strain ATCC 39315 / El Tor Inaba N16961) OX=243277 GN=deoD1 PE=1 SV=1	0	71.745	45	10	42	10	241	26.1	5.35	0.98	-0.03	0.869313	0.983654	99	101	20.89	17.62	79.4	98	120.8	88.3	113.4	17691.9	21849.6	26933.5	19681.4	25282.1	1175	4155.2	26933.5	4654.6	19912.8	12	12	12	12	12	Met-loss [N-Term]	other metabolic processes	cytosol	other molecular function	Pf01048	[GO:0004731]; GO:0016763; GO:0016757; GO:0016740; GO:0003824; GO:0003674 [GO:0005829]; GO:0110165; GO:0005737; GO:0005575; GO:0005622 [GO:0006152]; GO:0009164; GO:0042278; GO:0072523; GO:0009116; GO:0034656; GO:1901565; GO:1901658; GO:0072521; GO:0019439; GO:0044270; GO:0046700; GO:1901361; GO:0055086; GO:1901564; GO:1901657; GO:0034655; GO:0044282; GO:1901575; GO:1901136; GO:0006725; GO:0034641;…	69719041	VC_2347	deoD1	Q9KPM0; vch:VC_2347
High	Q9KQM5	1,4-dihydroxy-2-naphthoyl-CoA synthase OS=Vibrio cholerae serotype O1 (strain ATCC 39315 / El Tor Inaba N16961) OX=243277 GN=menB PE=3 SV=1	0	71.718	56	14	42	14	296	32.8	6.35	1.595	0.67	0.166822	0.711515	122.9	77.1	35.31	10.83	158.1	118.1	75.3	79.9	68.6	40974	30611.9	19529.6	20721.2	17772.3	2721.4	5821.6	19529.6	4900.5	13997.9	14	14	14	14	14		other metabolic processes	cytosol	other molecular function	Pf00378	[GO:0005829]; GO:0110165; GO:0005737; GO:0005575; GO:0005622 [GO:0008935]; GO:0016833; GO:0016830; GO:0016829; GO:0003824; GO:0003674 [GO:0009234]; GO:0009233; GO:1901663; GO:1901661; GO:0042181; GO:0042180; GO:0044249; GO:0044283; GO:1901576; GO:0044237; GO:0044281; GO:0071704; GO:0009058; GO:0008152; GO:0009987; GO:0008150		VC_1973	menB	Q9KQM5; vch:VC_1973
High	Q9KQB1	Succinate dehydrogenase flavoprotein subunit OS=Vibrio cholerae serotype O1 (strain ATCC 39315 / El Tor Inaba N16961) OX=243277 GN=VC_2089 PE=3 SV=1	0	71.651	27	15	27	15	588	64.5	6.54	0.456	-1.13	0.00960914	0.140525	62.6	137.4	24.16	37.17	68.9	73	45.1	197.7	115.4	16268.2	17230.7	10647.1	46689.5	27256.6	1080.5	3276.8	10647.1	11042	21468	16	16	16	16	16		other metabolic processes	plasma membrane;other membranes	other molecular function	Pf00890, Pf02910	[GO:0000104]; GO:0016627; GO:0016491; GO:0003824; GO:0003674 [GO:0005886]; GO:0016020; GO:0071944; GO:0110165; GO:0005575 [GO:0006099]; GO:0044238; GO:0009060; GO:0008152; GO:0045333; GO:0008150; GO:0015980; GO:0006091; GO:0044237; GO:0009987 [GO:0008177]; GO:0000104; GO:0016627; GO:0016491; GO:0003824; GO:0003674 [GO:0009055]; GO:0016491; GO:0022900; GO:0003824; GO:0006091; GO:0003674; GO:004423…	69719288	VC_2089		Q9KQB1; vch:VC_2089
High	Q9KRQ9	Lipid A biosynthesis lauroyl acyltransferase OS=Vibrio cholerae serotype O1 (strain ATCC 39315 / El Tor Inaba N16961) OX=243277 GN=VC_1577 PE=4 SV=1	0	71.365	43	13	23	13	273	31.1	9.44	1.657	0.73	0.132995	0.645673	124.7	75.3	16.27	14.87	106.4	113	143.3	61.4	75.8	15909.7	16900.7	21428.1	9180.2	11337.2	1056.7	3214.1	21428.1	2171.1	8929.4	16	16	16	16	16		other metabolic processes	plasma membrane;other membranes	other molecular function	Pf03279	[GO:0005886]; GO:0016020; GO:0071944; GO:0110165; GO:0005575 [GO:0009247]; GO:0006664; GO:0046467; GO:1901137; GO:0006643; GO:1903509; GO:0008610; GO:0044249; GO:1901135; GO:1901576; GO:0044255; GO:0006629; GO:0009058; GO:0044237; GO:0071704; GO:0044238; GO:0008152; GO:0009987; GO:0008150 [GO:0016746]; GO:0016740; GO:0003824; GO:0003674		VC_1577		Q9KRQ9; vch:VC_1577
High	Q9KSG7	Methyl-accepting chemotaxis protein OS=Vibrio cholerae serotype O1 (strain ATCC 39315 / El Tor Inaba N16961) OX=243277 GN=VC_1289 PE=3 SV=1	0	71.323	22	12	46	11	631	68.1	5.05	2.609	1.38	0.0032486	0.0649719	144.6	55.4	21.67	19.79	156.2	137.2	100.3	60.6	45.7	40493.4	35576.8	25994.2	15698.3	11844.4	2689.4	6765.8	25994.2	3712.6	9328.9	13	13	13	13	13		signal transduction;other biological processes	plasma membrane;other membranes	other molecular function	Pf00015, Pf00672, Pf02743	[GO:0004888]; GO:0038023; GO:0060089; GO:0003674 [GO:0005886]; GO:0016020; GO:0071944; GO:0110165; GO:0005575 [GO:0006935]; GO:0042330; GO:0042221; GO:0040011; GO:0009605; GO:0050896; GO:0008150 [GO:0007165]; GO:0009987; GO:0050794; GO:0007154; GO:0023052; GO:0051716; GO:0008150; GO:0050789; GO:0050896; GO:0065007		VC_1289		Q9KSG7; vch:VC_1289
High	Q9KP34	Inorganic pyrophosphatase OS=Vibrio cholerae serotype O1 (strain ATCC 39315 / El Tor Inaba N16961) OX=243277 GN=ppa PE=3 SV=1	0	71.069	54	12	49	12	176	19.6	5.03	0.716	-0.48	0.246913	0.795605	83.5	116.5	11.41	2.74	83.9	81.5	100.1	119.5	114.9	35295.4	34290.3	42098.4	50248.2	48338.8	2344.2	6521.1	42098.4	11883.6	38072.8	13	13	13	13	13	Met-loss [N-Term]	other metabolic processes	cytosol	other molecular function	Pf00719	[GO:0000287]; GO:0046872; GO:0043169; GO:0043167; GO:0005488; GO:0003674 [GO:0004427]; GO:0016462; GO:0016818; GO:0016817; GO:0016787; GO:0003824; GO:0003674 [GO:0005829]; GO:0110165; GO:0005737; GO:0005575; GO:0005622 [GO:0006796]; GO:0006793; GO:0044237; GO:0008152; GO:0009987; GO:0008150	69718850	VC_2545	ppa	Q9KP34; vch:VC_2545
High	Q9KS36	Putrescine-binding periplasmic protein OS=Vibrio cholerae serotype O1 (strain ATCC 39315 / El Tor Inaba N16961) OX=243277 GN=VC_1425 PE=3 SV=1	0	70.775	31	13	32	13	366	40.8	5.1	1.23	0.3	0.5769	0.979422	110.3	89.7	5.97	2.74	115.1	102.2	107.6	89.2	85.8	27382.8	24317.3	25609.5	21227.9	20420	1818.7	4624.5	25609.5	5020.3	16083.3	14	14	14	14	14		transport	other cell component	other molecular function	Pf13416	[GO:0015846]; GO:0071702; GO:0071705; GO:0006810; GO:0051234; GO:0051179; GO:0008150 [GO:0019808]; GO:0005488; GO:0003674 [GO:0042597]; GO:0110165; GO:0005575		VC_1425		Q9KS36; vch:VC_1425
High	H9L4Q9	GTP pyrophosphokinase OS=Vibrio cholerae serotype O1 (strain ATCC 39315 / El Tor Inaba N16961) OX=243277 GN=VC_2451 PE=3 SV=1	0	70.766	24	18	27	18	738	83.5	6.79	0.816	-0.29	0.45628	0.935511	89.9	110.1	1.98	1.97	93.5	91.7	89.8	114.1	110.9	17238.5	16924	16570	21038.3	20460.5	1144.9	3218.5	16570	4975.5	16115.2	17	17	17	17	17		other metabolic processes;stress response		other molecular function	Pf02824, Pf04607, Pf13291, Pf13328, Pf19296	[GO:0008728]; GO:0016778; GO:0016772; GO:0016740; GO:0003824; GO:0003674 [GO:0008893]; GO:0016794; GO:0042578; GO:0016788; GO:0016787; GO:0003824; GO:0003674 [GO:0015969]; GO:0009150; GO:0034035; GO:0006163; GO:0009259; GO:0033875; GO:0034032; GO:0009117; GO:0072521; GO:0019693; GO:0033865; GO:0006753; GO:0006725; GO:0034641; GO:0046483; GO:1901360; GO:1901564; GO:0006796; GO:0019637; GO:1901135;…	69718943	VC_2451		H9L4Q9; vch:VC_2451
High	Q9KNW0	Ribosomal protein uS12 methylthiotransferase RimO OS=Vibrio cholerae serotype O1 (strain ATCC 39315 / El Tor Inaba N16961) OX=243277 GN=rimO PE=3 SV=1	0	70.717	34	13	24	13	470	52.4	5.47	1.047	0.07	0.963352	0.99534	102.3	97.7	15.61	3.65	95.3	96.3	124.3	89.7	94.4	10387.7	10495.5	13543.6	9771.4	10289.6	689.9	1996	13543.6	2310.9	8104.3	13	13	13	13	13	Met-loss [N-Term]	protein metabolism;RNA metabolism OR transcription;other metabolic processes	cytosol	other molecular function	Pf00919, Pf04055, Pf18693	[GO:0005829]; GO:0110165; GO:0005737; GO:0005575; GO:0005622 [GO:0006400]; GO:0008033; GO:0009451; GO:0006399; GO:0034470; GO:0016070; GO:0043412; GO:0034660; GO:0006396; GO:0090304; GO:0043170; GO:0010467; GO:0006139; GO:0071704; GO:0009059; GO:0006725; GO:0034641; GO:0044238; GO:0046483; GO:1901360; GO:0008152; GO:0044249; GO:1901576; GO:0044237; GO:0006807; GO:0008150; GO:0009058; GO:0009987 […		VC_2620	rimO	Q9KNW0; vch:VC_2620
High	P52022	DNA polymerase III subunit alpha OS=Vibrio cholerae serotype O1 (strain ATCC 39315 / El Tor Inaba N16961) OX=243277 GN=dnaE PE=3 SV=3	0	70.694	19	21	27	21	1159	130	5.35	1.387	0.47	0.348164	0.87054	116.2	83.8	29.77	13.59	142.4	114.8	76.5	91.2	75.2	19396.4	15640.7	10415.4	12420.4	10242.8	1288.2	2974.5	10415.4	2937.4	8067.5	21	21	21	21	21		DNA metabolism;other metabolic processes	other cell component	nucleic acid binding activity;other molecular function	Pf01336, Pf02811, Pf07733, Pf14579, Pf17657, Pf20914	[GO:0003676]; GO:0097159; GO:0005488; GO:0003674 [GO:0003887]; GO:0034061; GO:0016779; GO:0140097; GO:0071897; GO:0016772; GO:0140640; GO:0006259; GO:0009059; GO:0034654; GO:0016740; GO:0003824; GO:0090304; GO:0043170; GO:0044249; GO:1901576; GO:0006139; GO:0018130; GO:0019438; GO:0044271; GO:1901362; GO:0003674; GO:0071704; GO:0009058; GO:0044237; GO:0006725; GO:0034641; GO:0044238; GO:0046483; …	69719130	VC_2245	dnaE	P52022; Q9KPW7; vch:VC_2245
High	Q9KPL7	Deoxyribose-phosphate aldolase OS=Vibrio cholerae serotype O1 (strain ATCC 39315 / El Tor Inaba N16961) OX=243277 GN=deoC PE=3 SV=1	0	70.69	69	14	35	14	259	27.9	5.4	1.097	0.13	0.845732	0.983654	104.6	95.4	15.23	1.92	94.5	99.4	124.7	91.9	89.4	15984.7	16815.6	21083.1	15539.3	15123.3	1061.7	3197.9	21083.1	3675	11911.5	15	15	15	15	15		other metabolic processes	other cell component	other molecular function	Pf01791	[GO:0004139]; GO:0016832; GO:0016830; GO:0016829; GO:0003824; GO:0003674 [GO:0005737]; GO:0110165; GO:0005622; GO:0005575 [GO:0009264]; GO:0009166; GO:0009262; GO:1901136; GO:0009117; GO:1901292; GO:1901135; GO:1901575; GO:0006753; GO:0034655; GO:0046434; GO:0071704; GO:0009056; GO:0006796; GO:0019637; GO:0055086; GO:0006139; GO:0019439; GO:0044270; GO:0046700; GO:1901361; GO:0008152; GO:0006793;…	69719038	VC_2350	deoC	Q9KPL7; vch:VC_2350
High	Q9KRX6	Phospho-2-dehydro-3-deoxyheptonate aldolase OS=Vibrio cholerae serotype O1 (strain ATCC 39315 / El Tor Inaba N16961) OX=243277 GN=VC_1507 PE=3 SV=1	0	70.487	46	15	29	15	395	43.6	8.12	1.376	0.46	0.360967	0.87813	115.8	84.2	7.57	4.79	112.2	120.8	103.8	78.8	84.4	20685.1	22262.5	19129.9	14531.9	15551.8	1373.8	4233.8	19129.9	3436.8	12249	17	17	17	17	17		other metabolic processes	other cell component	other molecular function	Pf00793	[GO:0003849]; GO:0016765; GO:0016740; GO:0003824; GO:0003674 [GO:0005737]; GO:0110165; GO:0005622; GO:0005575 [GO:0008652]; GO:0006520; GO:0046394; GO:1901566; GO:0019752; GO:0044238; GO:1901564; GO:0016053; GO:1901576; GO:0043436; GO:0008152; GO:0006807; GO:0071704; GO:0006082; GO:0044249; GO:0044283; GO:0009058; GO:0008150; GO:0044237; GO:0044281; GO:0009987 [GO:0009073]; GO:0009072; GO:0019438…		VC_1507		Q9KRX6; vch:VC_1507
High	Q9KRD3	Zinc protease, insulinase family OS=Vibrio cholerae serotype O1 (strain ATCC 39315 / El Tor Inaba N16961) OX=243277 GN=VC_1709 PE=3 SV=1	0	70.326	21	18	36	18	922	104.1	5.17	3.67	1.88	5.68923e-05	0.0021407	157.2	42.8	19.85	12.28	163.4	147	109.2	43.7	36.7	41856.7	37668.4	27985.9	11198.1	9408.6	2780	7163.6	27985.9	2648.3	7410.4	17	17	17	17	17		protein metabolism		other molecular function	Pf00675, Pf05193	[GO:0004222]; GO:0004175; GO:0008237; GO:0008233; GO:0016787; GO:0140096; GO:0003824; GO:0003674 [GO:0006508]; GO:0019538; GO:0043170; GO:0044238; GO:1901564; GO:0071704; GO:0008152; GO:0006807; GO:0008150 [GO:0046872]; GO:0043169; GO:0043167; GO:0005488; GO:0003674		VC_1709		Q9KRD3; vch:VC_1709
High	Q9KNY3	Small ribosomal subunit protein uS10 OS=Vibrio cholerae serotype O1 (strain ATCC 39315 / El Tor Inaba N16961) OX=243277 GN=rpsJ PE=3 SV=1	0	70.304	86	13	147	13	103	11.7	9.69	1.204	0.27	0.623263	0.981197	109.3	90.7	2.27	4.53	109.5	104.7	107.4	92.1	86.3	78382.2	74912.2	76840.2	65873.9	61785.3	5205.9	14246.4	76840.2	15579	48663.7	15	15	15	15	15		protein metabolism;other metabolic processes	translational apparatus	nucleic acid binding activity;other molecular function	Pf00338	[GO:0000049]; GO:0003723; GO:0003676; GO:0097159; GO:0005488; GO:0003674 [GO:0003735]; GO:0005198; GO:0003674 [GO:0006412]; GO:0009059; GO:0019538; GO:0043043; GO:0010467; GO:0043170; GO:0044249; GO:1901576; GO:0044238; GO:1901564; GO:0006518; GO:0043604; GO:1901566; GO:0071704; GO:0009058; GO:0044237; GO:0008152; GO:0006807; GO:0043603; GO:0044271; GO:0009987; GO:0008150; GO:0034641 [GO:0015935]…	79916351	VC_2597	rpsJ	Q9KNY3; vch:VC_2597
High	Q9KQS7	ATP-dependent Clp protease ATP-binding subunit ClpX OS=Vibrio cholerae serotype O1 (strain ATCC 39315 / El Tor Inaba N16961) OX=243277 GN=clpX PE=3 SV=1	0	70.29	42	18	32	18	426	46.5	5.14	0.922	-0.12	0.72255	0.981197	96	104	23.76	4.56	79.4	93.1	125.4	97.8	104.3	18835.3	22096.4	29741.9	23194.7	24740.3	1251	4202.2	29741.9	5485.5	19486.1	18	18	18	18	18		protein metabolism;other metabolic processes;other biological processes	cytosol	other molecular function	Pf06689, Pf07724, Pf10431	[GO:0005524]; GO:0032559; GO:0035639; GO:0030554; GO:0032555; GO:0043168; GO:1901265; GO:0017076; GO:0032553; GO:0043167; GO:0097159; GO:0000166; GO:0097367; GO:0005488; GO:1901363; GO:0003674; GO:0036094 [GO:0008270]; GO:0046914; GO:0046872; GO:0043169; GO:0043167; GO:0005488; GO:0003674 [GO:0009376]; GO:0031597; GO:0000502; GO:0005829; GO:0140535; GO:1905369; GO:0110165; GO:0005737; GO:0032991;…	66939648	VC_1921	clpX	Q9KQS7; vch:VC_1921
High	Q9KTJ2	PTS system, trehalose-specific IIBC component OS=Vibrio cholerae serotype O1 (strain ATCC 39315 / El Tor Inaba N16961) OX=243277 GN=VC_0910 PE=4 SV=1	0	70.174	28	11	38	11	478	50.8	7.44	1.155	0.21	0.719384	0.981197	107.2	92.8	3.18	3.45	104.2	110.2	104.5	88.3	92.7	34546.6	36534.3	34642.4	29261.1	30724	2294.5	6947.9	34642.4	6920.2	24199	14	14	14	14	14		other metabolic processes;transport	plasma membrane;other membranes	transporter activity;kinase activity	Pf00367, Pf02378	[GO:0005886]; GO:0016020; GO:0071944; GO:0110165; GO:0005575 [GO:0008982]; GO:0015144; GO:0016773; GO:0022804; GO:0022857; GO:0034219; GO:0016772; GO:0005215; GO:0055085; GO:0008643; GO:0016740; GO:0003674; GO:0006810; GO:0009987; GO:0071702; GO:0003824; GO:0051234; GO:0008150; GO:0051179 [GO:0009401]; GO:0098704; GO:0034219; GO:0098657; GO:0098739; GO:0008643; GO:0055085; GO:0006810; GO:0071702;…		VC_0910		Q9KTJ2; vch:VC_0910
High	Q9KUC8	Poly(A) polymerase I OS=Vibrio cholerae serotype O1 (strain ATCC 39315 / El Tor Inaba N16961) OX=243277 GN=pcnB PE=3 SV=1	0	70.138	37	17	23	17	457	52.5	6.49	1.306	0.38	0.455186	0.93525	113.3	86.7	14.07	9.11	127.1	109.2	96	89.2	78.4	20811	17885.7	15725	14612.9	12844.5	1382.2	3401.4	15725	3455.9	10116.7	17	17	17	17	17		RNA metabolism OR transcription;other metabolic processes		nucleic acid binding activity;other molecular function	Pf01743, Pf12626, Pf12627	[GO:0003723]; GO:0003676; GO:0097159; GO:0005488; GO:0003674 [GO:0005524]; GO:0032559; GO:0035639; GO:0030554; GO:0032555; GO:0043168; GO:1901265; GO:0017076; GO:0032553; GO:0043167; GO:0097159; GO:0000166; GO:0097367; GO:0005488; GO:1901363; GO:0003674; GO:0036094 [GO:0006378]; GO:0031124; GO:0006397; GO:0031123; GO:0006396; GO:0016071; GO:0016070; GO:0010467; GO:0090304; GO:0009059; GO:0006139;…		VC_0594	pcnB	Q9KUC8; vch:VC_0594
High	Q9KL61	2-amino-3-ketobutyrate coenzyme A ligase OS=Vibrio cholerae serotype O1 (strain ATCC 39315 / El Tor Inaba N16961) OX=243277 GN=kbl PE=3 SV=1	0	69.999	42	14	31	14	397	43.2	5.81	0.632	-0.66	0.120124	0.626001	77.5	122.5	25.29	7.07	96.7	83	57.3	138.1	124.9	15165	13024.3	8991.8	21664.3	19601	1007.2	2476.9	8991.8	5123.5	15438.3	15	15	15	15	15	Met-loss [N-Term]	other metabolic processes	cytosol	other molecular function	Pf00155	[GO:0005829]; GO:0110165; GO:0005737; GO:0005575; GO:0005622 [GO:0008890]; GO:0016453; GO:0016407; GO:0016408; GO:0016747; GO:0016746; GO:0016740; GO:0003824; GO:0003674 [GO:0009058]; GO:0008152; GO:0008150 [GO:0016874]; GO:0003824; GO:0003674 [GO:0019518]; GO:0006544; GO:0006567; GO:0009069; GO:0006566; GO:0009068; GO:1901605; GO:0009066; GO:0009063; GO:1901606; GO:0006520; GO:0046395; GO:190156…	69721607	VC_A0886	kbl	Q9KL61; vch:VC_A0886
High	Q9KPY7	Uracil phosphoribosyltransferase OS=Vibrio cholerae serotype O1 (strain ATCC 39315 / El Tor Inaba N16961) OX=243277 GN=upp PE=3 SV=1	0	69.957	55	14	28	14	208	22.7	5.49	0.976	-0.04	0.859764	0.983654	98.8	101.2	5	18.11	95.4	104.9	97.7	88	113.9	18113.2	19917.6	18543.5	16708.5	21614.8	1203	3787.8	18543.5	3951.5	17024.4	15	15	15	15	15		other metabolic processes	cytosol;other cell component	other molecular function	Pf14681	[GO:0000287]; GO:0046872; GO:0043169; GO:0043167; GO:0005488; GO:0003674 [GO:0004845]; GO:0016763; GO:0016757; GO:0016740; GO:0003824; GO:0003674 [GO:0005525]; GO:0032561; GO:0035639; GO:0019001; GO:0032555; GO:0043168; GO:1901265; GO:0017076; GO:0032553; GO:0043167; GO:0097159; GO:0000166; GO:0097367; GO:0005488; GO:1901363; GO:0003674; GO:0036094 [GO:0005737]; GO:0110165; GO:0005622; GO:0005575…		VC_2225	upp	Q9KPY7; vch:VC_2225
High	Q9KUC0	Penicillin-binding protein 1B OS=Vibrio cholerae serotype O1 (strain ATCC 39315 / El Tor Inaba N16961) OX=243277 GN=mrcB PE=3 SV=1	0	69.905	28	17	24	17	777	87.3	9.41	1.581	0.66	0.175872	0.718464	122.5	77.5	15.82	6.24	128.1	122.5	94.2	81	74.2	19378.2	18541.8	14250.3	12259.3	11223.6	1287	3526.2	14250.3	2899.3	8840	19	19	19	19	19		cell organization and biogenesis;protein metabolism;other metabolic processes;other biological processes	plasma membrane;other membranes;other cell component	other molecular function	Pf00905, Pf00912, Pf14814	[GO:0005886]; GO:0016020; GO:0071944; GO:0110165; GO:0005575 [GO:0006508]; GO:0019538; GO:0043170; GO:0044238; GO:1901564; GO:0071704; GO:0008152; GO:0006807; GO:0008150 [GO:0008360]; GO:0022604; GO:0065008; GO:0022603; GO:0065007; GO:0050793; GO:0008150; GO:0050789 [GO:0008658]; GO:0033218; GO:0033293; GO:0097159; GO:1901363; GO:1901681; GO:0005488; GO:0031406; GO:0036094; GO:0003674; GO:0043168…		VC_0602	mrcB	Q9KUC0; vch:VC_0602
High	Q9KR74	site-specific DNA-methyltransferase (adenine-specific) OS=Vibrio cholerae serotype O1 (strain ATCC 39315 / El Tor Inaba N16961) OX=243277 GN=VC_1769 PE=3 SV=1	0	69.646	22	17	29	17	793	90.7	4.97	1.159	0.21	0.712456	0.981197	107.4	92.6	2.91	6.43	103.9	109.7	105	86.6	94.8	25744.4	27179.4	26005.2	21444.2	23486.7	1709.9	5168.8	26005.2	5071.5	18498.7	17	17	17	17	17		DNA metabolism;other metabolic processes;stress response		nucleic acid binding activity;other molecular function	Pf02384, Pf12161	[GO:0003677]; GO:0003676; GO:0097159; GO:0005488; GO:0003674 [GO:0008170]; GO:0008168; GO:0016741; GO:0016740; GO:0003824; GO:0003674 [GO:0009007]; GO:0008757; GO:0009008; GO:0032775; GO:0008168; GO:0140097; GO:0006306; GO:0016741; GO:0140640; GO:0006305; GO:0043414; GO:0016740; GO:0003824; GO:0006304; GO:0032259; GO:0043412; GO:0003674; GO:0006259; GO:0008152; GO:0043170; GO:0090304; GO:0008150;…		VC_1769		Q9KR74; vch:VC_1769
High	Q9KPV1	Methionine aminopeptidase OS=Vibrio cholerae serotype O1 (strain ATCC 39315 / El Tor Inaba N16961) OX=243277 GN=map PE=1 SV=1	0	69.524	50	12	32	12	280	31.3	6.39	0.928	-0.11	0.737358	0.981197	96.3	103.7	30.22	19.13	72	93.6	131	88	115.5	13817.5	17957.7	25148	16885.2	22169.3	917.7	3415.1	25148	3993.3	17461.1	13	13	13	13	13		protein metabolism	cytosol	other molecular function	Pf00557	[GO:0004239]; GO:0004177; GO:0008238; GO:0008233; GO:0016787; GO:0140096; GO:0003824; GO:0003674 [GO:0005829]; GO:0110165; GO:0005737; GO:0005575; GO:0005622 [GO:0006508]; GO:0019538; GO:0043170; GO:0044238; GO:1901564; GO:0071704; GO:0008152; GO:0006807; GO:0008150 [GO:0046914]; GO:0046872; GO:0043169; GO:0043167; GO:0005488; GO:0003674 [GO:0070006]; GO:0004177; GO:0008235; GO:0008238; GO:000823…	69719114	VC_2261	map	Q9KPV1; vch:VC_2261
High	Q9KUT5	Immunogenic protein OS=Vibrio cholerae serotype O1 (strain ATCC 39315 / El Tor Inaba N16961) OX=243277 GN=VC_0430 PE=4 SV=1	0	69.192	46	13	24	13	328	35.2	7.09	0.309	-1.7	0.000129012	0.00397787	47.2	152.8	30.23	4.17	39.6	51.9	72.2	163.2	173.1	5661.8	7421.6	10333.1	23350.3	24769.1	376	1411.4	10333.1	5522.3	19508.7	14	14	14	14	14					Pf16868			VC_0430		Q9KUT5; vch:VC_0430
High	H9L4R9	Outer membrane protein OmpA OS=Vibrio cholerae serotype O1 (strain ATCC 39315 / El Tor Inaba N16961) OX=243277 GN=VC_2213 PE=3 SV=1	0	69.109	56	13	26	12	321	34.3	5.15	0.519	-0.95	0.0291118	0.29646	68.3	131.7	13.97	5.31	72.9	62.7	83	146	135.4	13093.8	11253.2	14908.1	26216.5	24319.4	869.6	2140.1	14908.1	6200.1	19154.6	11	11	11	11	11		transport	other membranes	transporter activity	Pf00691, Pf01389	[GO:0006811]; GO:0006810; GO:0051234; GO:0051179; GO:0008150 [GO:0009279]; GO:0019867; GO:0030312; GO:0030313; GO:0016020; GO:0110165; GO:0071944; GO:0031975; GO:0005575 [GO:0015288]; GO:0022829; GO:0015267; GO:0022803; GO:0022857; GO:0005215; GO:0055085; GO:0003674; GO:0006810; GO:0009987; GO:0051234; GO:0008150; GO:0051179 [GO:0046930]; GO:0098796; GO:0032991; GO:0016020; GO:0005575; GO:0110165	69719159	VC_2213		H9L4R9; vch:VC_2213
High	Q9KQU3	Alanine dehydrogenase OS=Vibrio cholerae serotype O1 (strain ATCC 39315 / El Tor Inaba N16961) OX=243277 GN=VC_1905 PE=3 SV=1	0	69.034	38	13	28	13	374	39.8	6.3	0.321	-1.64	0.000214887	0.00644661	48.6	151.4	3.87	27.8	50.7	54.7	53.7	203.9	136.9	12662.8	13649.3	13396.6	50889.7	34170.6	841	2595.7	13396.6	12035.3	26913.6	16	16	16	16	16	Met-loss [N-Term]	other metabolic processes		other molecular function	Pf01262, Pf05222	[GO:0000166]; GO:1901265; GO:1901363; GO:0097159; GO:0036094; GO:0005488; GO:0003674 [GO:0000286]; GO:0016638; GO:0016491; GO:0003824; GO:0003674 [GO:0006524]; GO:0006522; GO:0009080; GO:0009078; GO:0009063; GO:1901606; GO:1901605; GO:0006520; GO:0046395; GO:1901565; GO:0019752; GO:0044238; GO:1901564; GO:0016054; GO:1901575; GO:0043436; GO:0008152; GO:0006807; GO:0071704; GO:0006082; GO:0044248;…		VC_1905		Q9KQU3; vch:VC_1905
High	Q9KVS2	Aminopeptidase P OS=Vibrio cholerae serotype O1 (strain ATCC 39315 / El Tor Inaba N16961) OX=243277 GN=VC_0067 PE=3 SV=1	0	68.879	31	15	45	15	597	66.6	6.33	1.139	0.19	0.753416	0.981197	106.5	93.5	19.36	10.44	117.2	109.8	79.8	103.8	89.5	17365	16265.2	11825.5	15375.9	13261.5	1153.3	3093.2	11825.5	3636.4	10445.1	15	15	15	15	15	Met-loss [N-Term]		other cell component	other molecular function	Pf00557, Pf01321, Pf16188, Pf16189	[GO:0070006]; GO:0004177; GO:0008235; GO:0008238; GO:0008237; GO:0008233; GO:0016787; GO:0140096; GO:0003824; GO:0003674 [GO:0110165]; GO:0005575		VC_0067		Q9KVS2; vch:VC_0067
High	Q9KUF7	Large ribosomal subunit protein bL19 OS=Vibrio cholerae serotype O1 (strain ATCC 39315 / El Tor Inaba N16961) OX=243277 GN=rplS PE=3 SV=3	0	68.876	82	13	161	13	117	13.2	10.23	1.133	0.18	0.765714	0.981197	106.2	93.8	3.41	6.97	102	104.4	109.1	87.7	96.8	64407.8	65919.5	68861.7	55366.7	61110.5	4277.8	12536.2	68861.7	13094.1	48132.1	14	14	14	14	14		protein metabolism;other metabolic processes	cytosol;translational apparatus	other molecular function	Pf01245	[GO:0003735]; GO:0005198; GO:0003674 [GO:0006412]; GO:0009059; GO:0019538; GO:0043043; GO:0010467; GO:0043170; GO:0044249; GO:1901576; GO:0044238; GO:1901564; GO:0006518; GO:0043604; GO:1901566; GO:0071704; GO:0009058; GO:0044237; GO:0008152; GO:0006807; GO:0043603; GO:0044271; GO:0009987; GO:0008150; GO:0034641 [GO:0022625]; GO:0015934; GO:0022626; GO:0044391; GO:0005840; GO:0005829; GO:1990904;…	69720674	VC_0564	rplS	Q9KUF7; vch:VC_0564
High	P45383	Protein RecA OS=Vibrio cholerae serotype O1 (strain ATCC 39315 / El Tor Inaba N16961) OX=243277 GN=recA PE=3 SV=1	0	68.856	44	13	24	13	354	38.2	5.43	0.798	-0.32	0.416306	0.91219	88.8	111.2	24.91	1.44	76.5	86.2	121.4	106.9	109.1	15154.2	17069	24031.8	21160.6	21596.9	1006.5	3246.1	24031.8	5004.4	17010.2	15	15	15	15	15		DNA metabolism;other metabolic processes;stress response	other cell component	nucleic acid binding activity;other molecular function	Pf00154, Pf21096	[GO:0003684]; GO:0003677; GO:0003676; GO:0097159; GO:0005488; GO:0003674 [GO:0003697]; GO:0003677; GO:0003676; GO:0097159; GO:0005488; GO:0003674 [GO:0005524]; GO:0032559; GO:0035639; GO:0030554; GO:0032555; GO:0043168; GO:1901265; GO:0017076; GO:0032553; GO:0043167; GO:0097159; GO:0000166; GO:0097367; GO:0005488; GO:1901363; GO:0003674; GO:0036094 [GO:0005737]; GO:0110165; GO:0005622; GO:0005575…		VC_0543	recA	P45383; Q9KUH8; vch:VC_0543
High	Q9KMT5	Acetate kinase 2 OS=Vibrio cholerae serotype O1 (strain ATCC 39315 / El Tor Inaba N16961) OX=243277 GN=ackA2 PE=3 SV=1	0	68.66	30	13	30	13	397	42.8	5.96	0.567	-0.82	0.0573184	0.45123	72.3	127.7	16.68	15.83	62	77.1	87	121.6	152.3	12623.5	15694.5	17703.1	24754.1	30993.7	838.4	2984.7	17703.1	5854.3	24411.4	15	15	15	15	15		other metabolic processes	cytosol	kinase activity;other molecular function	Pf00871	[GO:0000287]; GO:0046872; GO:0043169; GO:0043167; GO:0005488; GO:0003674 [GO:0005524]; GO:0032559; GO:0035639; GO:0030554; GO:0032555; GO:0043168; GO:1901265; GO:0017076; GO:0032553; GO:0043167; GO:0097159; GO:0000166; GO:0097367; GO:0005488; GO:1901363; GO:0003674; GO:0036094 [GO:0005829]; GO:0110165; GO:0005737; GO:0005575; GO:0005622 [GO:0006083]; GO:0006807; GO:0032787; GO:0008152; GO:0019752…		VC_A0235	ackA2	Q9KMT5; vch:VC_A0235
High	Q9KP93	Ribose-5-phosphate isomerase A OS=Vibrio cholerae serotype O1 (strain ATCC 39315 / El Tor Inaba N16961) OX=243277 GN=rpiA PE=3 SV=1	0	68.613	59	15	33	15	218	23	5.33	0.774	-0.37	0.363062	0.880871	87.3	112.7	20.91	9.48	72.3	88.5	110	122.3	106.9	19336.8	23671.5	29400.3	32686.8	28579.9	1284.3	4501.7	29400.3	7730.4	22510.2	16	16	16	16	16	Met-loss [N-Term]	other metabolic processes	cytosol	other molecular function	Pf06026	[GO:0004751]; GO:0016861; GO:0016860; GO:0016853; GO:0003824; GO:0003674 [GO:0005829]; GO:0110165; GO:0005737; GO:0005575; GO:0005622 [GO:0006014]; GO:0019321; GO:0005996; GO:0005975; GO:0044281; GO:0044238; GO:0071704; GO:0008152; GO:0008150 [GO:0009052]; GO:0006091; GO:0019682; GO:0019693; GO:0006098; GO:0044237; GO:0006081; GO:0006796; GO:0019637; GO:1901135; GO:0006740; GO:0051156; GO:0008152…	69718915	VC_2480	rpiA	Q9KP93; vch:VC_2480
High	Q06963	ADP-L-glycero-D-manno-heptose-6-epimerase OS=Vibrio cholerae serotype O1 (strain ATCC 39315 / El Tor Inaba N16961) OX=243277 GN=hldD PE=3 SV=1	0	68.513	41	12	33	12	314	35.2	5.17	1.133	0.18	0.765944	0.981197	106.2	93.8	7.07	6.36	103.2	114.3	100.1	87.1	95.3	20315.3	22506.5	19702.8	17139.6	18752.7	1349.3	4280.2	19702.8	4053.5	14770.1	12	12	12	12	12		other metabolic processes		other molecular function	Pf01370	[GO:0008712]; GO:0016857; GO:0016854; GO:0016853; GO:0003824; GO:0003674 [GO:0009244]; GO:0009312; GO:0046401; GO:0009103; GO:0009311; GO:0016051; GO:0008653; GO:0000271; GO:0008610; GO:1901137; GO:0005975; GO:1901576; GO:0043170; GO:1903509; GO:0005976; GO:0009059; GO:0006629; GO:1901135; GO:0044238; GO:0071704; GO:0009058; GO:0044249; GO:0008152; GO:0044237; GO:0008150; GO:0009987 [GO:0050661];…		VC_0240	hldD	O87143; Q06963; Q57098; Q7DCY0; vch:VC_0240
High	Q9KP44	PmbA protein OS=Vibrio cholerae serotype O1 (strain ATCC 39315 / El Tor Inaba N16961) OX=243277 GN=VC_2535 PE=3 SV=1	0	68.307	40	14	23	14	447	48.1	5.59	0.876	-0.19	0.602747	0.981197	93.4	106.6	3.16	2.53	94.2	98.2	92.3	105.7	109.6	19394.2	20209.3	19000.5	21757.6	22551.5	1288.1	3843.3	19000.5	5145.6	17762.1	13	13	13	13	13		protein metabolism	cytosol	other molecular function	Pf01523, Pf19289, Pf19290	[GO:0005829]; GO:0110165; GO:0005737; GO:0005575; GO:0005622 [GO:0006508]; GO:0019538; GO:0043170; GO:0044238; GO:1901564; GO:0071704; GO:0008152; GO:0006807; GO:0008150 [GO:0008237]; GO:0008233; GO:0016787; GO:0140096; GO:0003824; GO:0003674		VC_2535		Q9KP44; vch:VC_2535
High	Q9KN05	Tryptophanase OS=Vibrio cholerae serotype O1 (strain ATCC 39315 / El Tor Inaba N16961) OX=243277 GN=tnaA PE=3 SV=1	0	68.223	32	15	29	15	472	52.9	6.14	0.541	-0.89	0.0404419	0.354865	70.2	129.8	79.9	16.48	170.5	62.2	35.6	102.3	129.3	33199.2	12107.2	6934.8	19916.6	25172	2205	2302.5	6934.8	4710.2	19826.1	16	16	16	16	16		other metabolic processes		other molecular function	Pf01212	[GO:0009034]; GO:0016830; GO:0006569; GO:0016829; GO:0006568; GO:0009063; GO:0009074; GO:0042436; GO:1901606; GO:0003824; GO:0006586; GO:0009072; GO:1901605; GO:0006520; GO:0046395; GO:1901565; GO:0019439; GO:1901361; GO:0042430; GO:0044270; GO:0046700; GO:0003674; GO:0006576; GO:0006725; GO:1901360; GO:0019752; GO:0044238; GO:1901564; GO:0016054; GO:1901575; GO:0044248; GO:0034641; GO:0046483; G…	69721961	VC_A0161	tnaA	O86039; Q9KN05; vch:VC_A0161
High	Q9KNG7	Probable chromosome-partitioning protein ParB OS=Vibrio cholerae serotype O1 (strain ATCC 39315 / El Tor Inaba N16961) OX=243277 GN=parB PE=3 SV=1	0	68.141	51	13	22	13	293	32.4	7.44	1.144	0.19	0.742469	0.981197	106.7	93.3	6.25	0.96	112.9	104.5	99.9	90.7	91.9	16459.7	15229.8	14561.4	13219.6	13400.6	1093.2	2896.3	14561.4	3126.4	10554.7	14	14	14	14	14		cell cycle OR cell proliferation;other biological processes	other cell component	nucleic acid binding activity	Pf02195, Pf17762	[GO:0003677]; GO:0003676; GO:0097159; GO:0005488; GO:0003674 [GO:0005694]; GO:0043232; GO:0043228; GO:0043229; GO:0043226; GO:0005622; GO:0110165; GO:0005575 [GO:0007059]; GO:0022402; GO:0009987; GO:0007049; GO:0008150 [GO:0045881]; GO:0042173; GO:0043938; GO:0043937; GO:0051094; GO:0050793; GO:0048518; GO:0050789; GO:0065007; GO:0008150	69721156	VC_2772	parB	Q9KNG7; vch:VC_2772
High	Q9KQD8	Protein-glutamate methylesterase/protein-glutamine glutaminase 1 OS=Vibrio cholerae serotype O1 (strain ATCC 39315 / El Tor Inaba N16961) OX=243277 GN=cheB1 PE=3 SV=1	0	68.005	58	14	26	14	377	40.4	8.9	1.117	0.16	0.801175	0.981197	105.5	94.5	3.84	12.73	104.2	108.3	100.2	102.1	85.2	13489.6	14015.7	12978.1	13218.8	11035.3	895.9	2665.4	12978.1	3126.2	8691.7	14	14	14	14	14		signal transduction;other biological processes	other cell component	other molecular function	Pf00072, Pf01339	[GO:0000156]; GO:0060089; GO:0000160; GO:0003674; GO:0035556; GO:0007165; GO:0009987; GO:0050794; GO:0007154; GO:0023052; GO:0051716; GO:0008150; GO:0050789; GO:0050896; GO:0065007 [GO:0005737]; GO:0110165; GO:0005622; GO:0005575 [GO:0006935]; GO:0042330; GO:0042221; GO:0040011; GO:0009605; GO:0050896; GO:0008150 [GO:0008984]; GO:0051723; GO:0052689; GO:0140096; GO:0016788; GO:0003824; GO:0016787…	69719313	VC_2062	cheB1	Q9KQD8; vch:VC_2062
High	Q9KS37	Putrescine-binding periplasmic protein OS=Vibrio cholerae serotype O1 (strain ATCC 39315 / El Tor Inaba N16961) OX=243277 GN=VC_1424 PE=1 SV=1	0	68.004	44	15	31	15	345	39	5.27	0.955	-0.07	0.805814	0.981197	97.7	102.3	34.45	6.38	67.4	95.9	135.7	96	105.1	20126.8	28651.8	40549.3	28686.6	31395.6	1336.8	5448.8	40549.3	6784.3	24727.9	16	16	16	16	16		transport	other cell component	other molecular function	Pf13416	[GO:0015846]; GO:0071702; GO:0071705; GO:0006810; GO:0051234; GO:0051179; GO:0008150 [GO:0019808]; GO:0005488; GO:0003674 [GO:0042597]; GO:0110165; GO:0005575	69719905	VC_1424		Q9KS37; vch:VC_1424
High	P23247	Aspartate-semialdehyde dehydrogenase 2 OS=Vibrio cholerae serotype O1 (strain ATCC 39315 / El Tor Inaba N16961) OX=243277 GN=asd2 PE=1 SV=2	0	67.939	52	12	27	12	337	37.4	4.88	1.561	0.64	0.188685	0.743925	121.9	78.1	27.19	16.31	145.4	118.7	82.8	85.4	67.7	27120.8	22135.7	15435.9	15918.6	12626.5	1801.3	4209.7	15435.9	3764.7	9945	15	15	15	15	15		other metabolic processes		other molecular function	Pf01118, Pf02774	[GO:0004073]; GO:0016620; GO:0016903; GO:0016491; GO:0003824; GO:0003674 [GO:0009088]; GO:0006566; GO:0009067; GO:0009066; GO:1901607; GO:1901605; GO:0008652; GO:0006520; GO:0046394; GO:1901566; GO:0019752; GO:0044238; GO:1901564; GO:0016053; GO:1901576; GO:0043436; GO:0008152; GO:0006807; GO:0071704; GO:0006082; GO:0044249; GO:0044283; GO:0009058; GO:0008150; GO:0044237; GO:0044281; GO:0009987 […		VC_2107	asd2	O34226; P23247; Q9KQ93; vch:VC_2107
High	Q9KLE5	Guanosine-inosine kinase OS=Vibrio cholerae serotype O1 (strain ATCC 39315 / El Tor Inaba N16961) OX=243277 GN=gsk PE=3 SV=1	0	67.786	47	16	26	16	434	48.7	6.48	0.789	-0.34	0.394584	0.899885	88.2	111.8	8.56	7.19	79.6	92.5	92.9	111.5	123.4	9872.8	11470.6	11521.4	13820.3	15300.1	655.7	2181.4	11521.4	3268.5	12050.8	15	15	15	15	15		other metabolic processes		kinase activity;other molecular function	Pf00294	[GO:0005524]; GO:0032559; GO:0035639; GO:0030554; GO:0032555; GO:0043168; GO:1901265; GO:0017076; GO:0032553; GO:0043167; GO:0097159; GO:0000166; GO:0097367; GO:0005488; GO:1901363; GO:0003674; GO:0036094 [GO:0006166]; GO:0043101; GO:0043174; GO:0046129; GO:0034654; GO:0043094; GO:0072522; GO:0009163; GO:0042451; GO:0042455; GO:0046128; GO:0006139; GO:0018130; GO:0019438; GO:0044271; GO:1901362; …		VC_A0801	gsk	Q9KLE5; vch:VC_A0801
High	Q9KQV8	NADH dehydrogenase OS=Vibrio cholerae serotype O1 (strain ATCC 39315 / El Tor Inaba N16961) OX=243277 GN=VC_1890 PE=3 SV=1	0	67.674	44	17	31	17	434	47.5	9.26	0.978	-0.03	0.865392	0.983654	98.9	101.1	5.86	4.59	100.9	101.4	91.2	99.9	106.6	17727.9	17824.3	16032.2	17548.6	18724.9	1177.4	3389.7	16032.2	4150.2	14748.2	15	15	15	15	15			other cell component	other molecular function	Pf07992	[GO:0005737]; GO:0110165; GO:0005622; GO:0005575 [GO:0016491]; GO:0003824; GO:0003674		VC_1890		Q9KQV8; vch:VC_1890
High	Q9KRZ8	DUF3466 family protein OS=Vibrio cholerae serotype O1 (strain ATCC 39315 / El Tor Inaba N16961) OX=243277 GN=VC_1485 PE=4 SV=1	0	67.606	30	14	31	14	564	60.5	6.06	0.883	-0.18	0.621557	0.981197	93.8	106.2	5.04	24.7	98.7	89.2	94.6	127.7	89.8	22982.8	20778	22015.8	29745.1	20900.3	1526.4	3951.4	22015.8	7034.7	16461.6	15	15	15	15	15					Pf11949			VC_1485		Q9KRZ8; vch:VC_1485
High	Q9KQ20	Ribosome-binding ATPase YchF OS=Vibrio cholerae serotype O1 (strain ATCC 39315 / El Tor Inaba N16961) OX=243277 GN=ychF PE=3 SV=1	0	67.537	43	15	46	15	383	41.7	5.1	1.157	0.21	0.716079	0.981197	107.3	92.7	5.08	8.4	108.1	98.5	107.4	87.5	98.5	29116.8	26547.6	28935.2	23565	26541.6	1933.8	5048.7	28935.2	5573.1	20904.8	16	16	16	16	16			other cell component	translation activity;other molecular function	Pf01926, Pf06071	[GO:0005524]; GO:0032559; GO:0035639; GO:0030554; GO:0032555; GO:0043168; GO:1901265; GO:0017076; GO:0032553; GO:0043167; GO:0097159; GO:0000166; GO:0097367; GO:0005488; GO:1901363; GO:0003674; GO:0036094 [GO:0005525]; GO:0032561; GO:0035639; GO:0019001; GO:0032555; GO:0043168; GO:1901265; GO:0017076; GO:0032553; GO:0043167; GO:0097159; GO:0000166; GO:0097367; GO:0005488; GO:1901363; GO:0003674; …		VC_2185	ychF	Q9KQ20; vch:VC_2185
High	Q9KNA4	ATP-dependent RNA helicase, DEAD box family OS=Vibrio cholerae serotype O1 (strain ATCC 39315 / El Tor Inaba N16961) OX=243277 GN=VC_A0061 PE=3 SV=1	0	66.946	28	13	25	13	452	50.5	9.41	0.772	-0.37	0.357695	0.87744	87.1	112.9	12.09	2.19	81.8	87.7	103.1	115.4	111.9	15565.8	16685.4	19614.8	21951.3	21281.1	1033.8	3173.1	19614.8	5191.4	16761.6	15	15	15	15	15		cell organization and biogenesis	cytosol	nucleic acid binding activity;other molecular function	Pf00270, Pf00271	[GO:0000027]; GO:0022618; GO:0042255; GO:0042273; GO:0065003; GO:0071826; GO:0022613; GO:0140694; GO:0042254; GO:0022607; GO:0043933; GO:0044085; GO:0070925; GO:0016043; GO:0071840; GO:0006996; GO:0009987; GO:0008150 [GO:0003676]; GO:0097159; GO:0005488; GO:0003674 [GO:0003724]; GO:0004386; GO:0008186; GO:0140098; GO:0140640; GO:0140657; GO:0003824; GO:0003674 [GO:0005524]; GO:0032559; GO:0035639…		VC_A0061		Q9KNA4; vch:VC_A0061
High	Q9KVI4	Ketol-acid reductoisomerase (NADP(+)) OS=Vibrio cholerae serotype O1 (strain ATCC 39315 / El Tor Inaba N16961) OX=243277 GN=ilvC PE=3 SV=1	0	66.943	30	12	19	12	494	54.6	5.14	0.491	-1.03	0.0184895	0.210806	65.9	134.1	5.82	1.79	73.4	71.2	65.5	146.8	143.2	9082.6	8810.8	8105.5	18175.3	17721.8	603.2	1675.6	8105.5	4298.4	13958.1	15	15	15	15	15		other metabolic processes	cytosol	other molecular function	Pf01450, Pf07991	[GO:0000287]; GO:0046872; GO:0043169; GO:0043167; GO:0005488; GO:0003674 [GO:0004455]; GO:0016616; GO:0016614; GO:0016491; GO:0003824; GO:0003674 [GO:0005829]; GO:0110165; GO:0005737; GO:0005575; GO:0005622 [GO:0009097]; GO:0006549; GO:0009082; GO:1901607; GO:0009081; GO:1901605; GO:0046394; GO:1901566; GO:0008652; GO:0006520; GO:0016053; GO:0019752; GO:1901564; GO:1901576; GO:0044238; GO:0006082…		VC_0162	ilvC	Q9KVI4; vch:VC_0162
High	Q9KTQ7	Accessory colonization factor AcfB OS=Vibrio cholerae serotype O1 (strain ATCC 39315 / El Tor Inaba N16961) OX=243277 GN=VC_0840 PE=3 SV=1	0	66.94	30	15	32	14	626	69.1	4.83	1.108	0.15	0.820131	0.982033	105.1	94.9	8.3	3.58	100.9	116.1	100.8	88.8	93.4	12732.4	14646.9	12720.1	11200.8	11782.5	845.6	2785.5	12720.1	2649	9280.2	14	14	14	14	14		signal transduction;other biological processes	plasma membrane;other membranes		Pf00015, Pf00672, Pf02743	[GO:0005886]; GO:0016020; GO:0071944; GO:0110165; GO:0005575 [GO:0006935]; GO:0042330; GO:0042221; GO:0040011; GO:0009605; GO:0050896; GO:0008150 [GO:0007165]; GO:0009987; GO:0050794; GO:0007154; GO:0023052; GO:0051716; GO:0008150; GO:0050789; GO:0050896; GO:0065007		VC_0840		Q7BGB8; Q9KTQ7; vch:VC_0840
High	Q9KUX9	tRNA-dihydrouridine(20/20a) synthase OS=Vibrio cholerae serotype O1 (strain ATCC 39315 / El Tor Inaba N16961) OX=243277 GN=dusA PE=3 SV=1	0	66.902	45	12	19	12	327	36.8	6.83	1.211	0.28	0.611127	0.981197	109.5	90.5	4.6	10.4	107.6	112	102.1	95.7	82.6	17368.4	18071.8	16482	15438.9	13323.1	1153.5	3436.8	16482	3651.3	10493.6	15	15	15	15	15		RNA metabolism OR transcription;other metabolic processes		nucleic acid binding activity;other molecular function	Pf01207	[GO:0000049]; GO:0003723; GO:0003676; GO:0097159; GO:0005488; GO:0003674 [GO:0010181]; GO:0032553; GO:0043168; GO:0000166; GO:0097367; GO:0043167; GO:1901265; GO:1901363; GO:0005488; GO:0097159; GO:0036094; GO:0003674 [GO:0050660]; GO:0000166; GO:0043168; GO:1901265; GO:1901363; GO:0043167; GO:0097159; GO:0036094; GO:0005488; GO:0003674 [GO:0102264]; GO:0017150; GO:0106413; GO:0140101; GO:0002943…		VC_0379	dusA	Q9KUX9; vch:VC_0379
High	Q9KP05	Small ribosomal subunit protein uS13 OS=Vibrio cholerae serotype O1 (strain ATCC 39315 / El Tor Inaba N16961) OX=243277 GN=rpsM PE=3 SV=1	0	66.876	58	11	212	11	118	13.3	10.64	1.279	0.36	0.494634	0.951415	112.3	87.7	12.77	11.8	118.6	112.5	92.3	95.6	80.9	145332	137863	113105	117151	99100.1	9652.5	26218.1	113105	27706	78053.7	14	14	14	14	14		protein metabolism;other metabolic processes	cytosol;translational apparatus	nucleic acid binding activity;other molecular function	Pf00416	[GO:0000049]; GO:0003723; GO:0003676; GO:0097159; GO:0005488; GO:0003674 [GO:0003735]; GO:0005198; GO:0003674 [GO:0005829]; GO:0110165; GO:0005737; GO:0005575; GO:0005622 [GO:0006412]; GO:0009059; GO:0019538; GO:0043043; GO:0010467; GO:0043170; GO:0044249; GO:1901576; GO:0044238; GO:1901564; GO:0006518; GO:0043604; GO:1901566; GO:0071704; GO:0009058; GO:0044237; GO:0008152; GO:0006807; GO:0043603…	69718822	VC_2574	rpsM	Q9KP05; vch:VC_2574
High	Q9KPT3	Aminoacyl-histidine dipeptidase OS=Vibrio cholerae serotype O1 (strain ATCC 39315 / El Tor Inaba N16961) OX=243277 GN=VC_2279 PE=4 SV=1	0	66.805	28	17	49	17	534	58.7	5.76	0.746	-0.42	0.303809	0.829391	85.5	114.5	12.23	22.44	77.7	87	99.2	99.3	136.8	20215.5	22612.2	25792.3	25827.3	35571.8	1342.6	4300.3	25792.3	6108.1	28017.3	17	17	17	17	17		protein metabolism	cytosol	other molecular function	Pf01546, Pf07687	[GO:0005829]; GO:0110165; GO:0005737; GO:0005575; GO:0005622 [GO:0006508]; GO:0019538; GO:0043170; GO:0044238; GO:1901564; GO:0071704; GO:0008152; GO:0006807; GO:0008150 [GO:0070573]; GO:0008235; GO:0016805; GO:0008237; GO:0008238; GO:0008233; GO:0016787; GO:0140096; GO:0003824; GO:0003674		VC_2279		Q9KPT3; vch:VC_2279
High	Q9KQ48	Outer membrane protein assembly factor BamC OS=Vibrio cholerae serotype O1 (strain ATCC 39315 / El Tor Inaba N16961) OX=243277 GN=bamC PE=3 SV=1	0	66.598	45	14	21	14	339	38.3	5.94	0.86	-0.22	0.563246	0.97742	92.5	107.5	17.87	24.72	77.3	92.8	110.7	90.4	128.8	13748.8	16503.3	19694.3	16087.5	22901.2	913.2	3138.5	19694.3	3804.6	18037.6	14	14	14	14	14		cell organization and biogenesis	other membranes		Pf06804	[GO:0009279]; GO:0019867; GO:0030312; GO:0030313; GO:0016020; GO:0110165; GO:0071944; GO:0031975; GO:0005575 [GO:0043165]; GO:0071709; GO:0043163; GO:0022607; GO:0061024; GO:0044091; GO:0045229; GO:0016043; GO:0044085; GO:0071840; GO:0009987; GO:0008150 [GO:0051205]; GO:0090150; GO:0008104; GO:0061024; GO:0045184; GO:0072657; GO:0070727; GO:0016043; GO:0051234; GO:0051668; GO:0033036; GO:0051641;…	69719226	VC_2156	bamC	Q9KQ48; vch:VC_2156
High	Q9KNI7	Adenosine deaminase OS=Vibrio cholerae serotype O1 (strain ATCC 39315 / El Tor Inaba N16961) OX=243277 GN=add PE=1 SV=1	0	66.432	42	11	26	11	334	36.4	5.62	1.234	0.3	0.569698	0.979422	110.5	89.5	20.01	4.44	131.5	107	88.1	89.4	84	21494.4	17487.4	14395	14621.3	13731.8	1427.6	3325.6	14395	3457.9	10815.5	14	14	14	14	14	Met-loss [N-Term]	other metabolic processes	cytosol	other molecular function	Pf00962	[GO:0004000]; GO:0016814; GO:0019239; GO:0016810; GO:0016787; GO:0003824; GO:0003674 [GO:0005829]; GO:0110165; GO:0005737; GO:0005575; GO:0005622 [GO:0006154]; GO:0046085; GO:0046130; GO:0046128; GO:0006152; GO:0042454; GO:0009119; GO:0042278; GO:0009164; GO:0072523; GO:0009116; GO:0072521; GO:0034656; GO:1901565; GO:1901658; GO:0019439; GO:0044270; GO:0046700; GO:1901361; GO:0055086; GO:1901564;…		VC_2751	add	Q9KNI7; vch:VC_2751
High	Q9KPM4	DNA repair protein RadA OS=Vibrio cholerae serotype O1 (strain ATCC 39315 / El Tor Inaba N16961) OX=243277 GN=radA PE=3 SV=1	0	66.248	30	12	17	12	459	49.4	7.74	0.926	-0.11	0.732615	0.981197	96.2	103.8	9.24	4.52	97.7	104.3	86.7	109	102.2	10663.6	11383.4	9463.3	11885.7	11149.7	708.2	2164.8	9463.3	2810.9	8781.7	14	14	14	14	14		DNA metabolism;stress response		nucleic acid binding activity;other molecular function	Pf13481, Pf13541, Pf18073	[GO:0000725]; GO:0006281; GO:0006310; GO:0006259; GO:0006974; GO:0090304; GO:0033554; GO:0006139; GO:0043170; GO:0006950; GO:0051716; GO:0006725; GO:0034641; GO:0044238; GO:0046483; GO:1901360; GO:0071704; GO:0050896; GO:0009987; GO:0044237; GO:0006807; GO:0008152; GO:0008150 [GO:0003684]; GO:0003677; GO:0003676; GO:0097159; GO:0005488; GO:0003674 [GO:0005524]; GO:0032559; GO:0035639; GO:0030554;…		VC_2343	radA	Q9KPM4; vch:VC_2343
High	Q9KPL8	Thymidine phosphorylase OS=Vibrio cholerae serotype O1 (strain ATCC 39315 / El Tor Inaba N16961) OX=243277 GN=deoA PE=3 SV=2	0	66.096	45	15	26	15	448	47.8	5.54	1.223	0.29	0.589217	0.981197	110	90	13.75	14.01	98.5	103.9	126.9	93.8	76.9	14583.7	15391.7	18795	13899.1	11393.6	968.6	2927.1	18795	3287.1	8973.9	17	17	17	17	17	Met-loss [N-Term]	other metabolic processes	cytosol	other molecular function	Pf00591, Pf02885, Pf07831	[GO:0004645]; GO:0016758; GO:0016757; GO:0016740; GO:0003824; GO:0003674 [GO:0005829]; GO:0110165; GO:0005737; GO:0005575; GO:0005622 [GO:0006206]; GO:0009112; GO:0072527; GO:0055086; GO:1901564; GO:0034641; GO:0046483; GO:1901360; GO:0006139; GO:0044281; GO:0006807; GO:0071704; GO:0044237; GO:0006725; GO:0044238; GO:0008152; GO:0009987; GO:0008150 [GO:0009032]; GO:0016763; GO:0016757; GO:0016740…		VC_2349	deoA	Q9KPL8; vch:VC_2349
High	Q9KVW0	Dihydroxy-acid dehydratase OS=Vibrio cholerae serotype O1 (strain ATCC 39315 / El Tor Inaba N16961) OX=243277 GN=ilvD PE=3 SV=1	0	66.017	28	15	20	15	613	65.4	6.18	0.757	-0.4	0.325478	0.854424	86.1	113.9	2.17	7.06	91	87.3	88.2	122.5	110.9	8863.1	8504.4	8589.6	11933.1	10798.5	588.7	1617.3	8589.6	2822.2	8505.1	16	16	16	16	16		other metabolic processes	cytosol	other molecular function	Pf00920	[GO:0000287]; GO:0046872; GO:0043169; GO:0043167; GO:0005488; GO:0003674 [GO:0004160]; GO:0016836; GO:0016835; GO:0016829; GO:0003824; GO:0003674 [GO:0005829]; GO:0110165; GO:0005737; GO:0005575; GO:0005622 [GO:0009097]; GO:0006549; GO:0009082; GO:1901607; GO:0009081; GO:1901605; GO:0046394; GO:1901566; GO:0008652; GO:0006520; GO:0016053; GO:0019752; GO:1901564; GO:1901576; GO:0044238; GO:0006082…	69721184	VC_0028	ilvD	Q9KVW0; vch:VC_0028
High	Q9KNY6	Large ribosomal subunit protein uL23 OS=Vibrio cholerae serotype O1 (strain ATCC 39315 / El Tor Inaba N16961) OX=243277 GN=rplW PE=3 SV=1	0	65.845	72	13	190	13	100	11.2	9.89	1.253	0.33	0.537354	0.973839	111.2	88.8	9.86	9.83	112	113.9	94.8	83.4	95.9	107592	109389	91020.5	80087.4	92050.5	7145.9	20803	91020.5	18940.5	72501.2	14	14	14	14	14		cell organization and biogenesis;protein metabolism;other metabolic processes	cytosol;translational apparatus	nucleic acid binding activity;other molecular function	Pf00276	[GO:0000027]; GO:0022618; GO:0042255; GO:0042273; GO:0065003; GO:0071826; GO:0022613; GO:0140694; GO:0042254; GO:0022607; GO:0043933; GO:0044085; GO:0070925; GO:0016043; GO:0071840; GO:0006996; GO:0009987; GO:0008150 [GO:0003735]; GO:0005198; GO:0003674 [GO:0006412]; GO:0009059; GO:0019538; GO:0043043; GO:0010467; GO:0043170; GO:0044249; GO:1901576; GO:0044238; GO:1901564; GO:0006518; GO:0043604;…	69718802	VC_2594	rplW	Q9KNY6; vch:VC_2594
High	Q9KSN7	Phenylalanine--tRNA ligase alpha subunit OS=Vibrio cholerae serotype O1 (strain ATCC 39315 / El Tor Inaba N16961) OX=243277 GN=pheS PE=3 SV=1	0	65.829	41	14	49	14	327	37	5.48	0.949	-0.08	0.791153	0.981197	97.4	102.6	9.13	15.86	92.3	95.6	109.3	90	112.8	20513.5	21261.3	24310.7	20017.2	25073.7	1362.4	4043.4	24310.7	4734	19748.7	13	13	13	13	13		protein metabolism;RNA metabolism OR transcription;other metabolic processes	other cell component	nucleic acid binding activity;other molecular function	Pf01409, Pf02912	[GO:0000049]; GO:0003723; GO:0003676; GO:0097159; GO:0005488; GO:0003674 [GO:0000287]; GO:0046872; GO:0043169; GO:0043167; GO:0005488; GO:0003674 [GO:0004826]; GO:0004812; GO:0016875; GO:0140101; GO:0016874; GO:0140098; GO:0003824; GO:0140640; GO:0003674 [GO:0005524]; GO:0032559; GO:0035639; GO:0030554; GO:0032555; GO:0043168; GO:1901265; GO:0017076; GO:0032553; GO:0043167; GO:0097159; GO:0000166…		VC_1219	pheS	Q9KSN7; vch:VC_1219
High	Q9KUU5	TIGR02099 family protein OS=Vibrio cholerae serotype O1 (strain ATCC 39315 / El Tor Inaba N16961) OX=243277 GN=VC_0420 PE=4 SV=1	0	65.775	15	15	18	15	1291	144	5.39	1.655	0.73	0.133766	0.645673	124.7	75.3	37.02	18.97	155	123.9	69.9	85.7	65.4	18948.6	15152.5	8549.1	10477.9	7999.4	1258.5	2881.6	8549.1	2478	6300.5	14	14	14	14	14			other membranes		Pf13116, Pf13502	[GO:0016020]; GO:0110165; GO:0005575		VC_0420		Q9KUU5; vch:VC_0420
High	Q9KRL6	Agglutination protein OS=Vibrio cholerae serotype O1 (strain ATCC 39315 / El Tor Inaba N16961) OX=243277 GN=VC_1621 PE=3 SV=1	0	65.537	37	16	18	16	445	49.3	5.21	1.523	0.61	0.216789	0.764237	120.7	79.3	7.02	8.52	105.5	118.3	120.4	82.5	73.2	12871.5	14430.4	14687.2	10065.6	8921.7	854.9	2744.3	14687.2	2380.5	7026.9	16	16	16	16	16		transport	other membranes	transporter activity	Pf02321	[GO:0015288]; GO:0022829; GO:0015267; GO:0022803; GO:0022857; GO:0005215; GO:0055085; GO:0003674; GO:0006810; GO:0009987; GO:0051234; GO:0008150; GO:0051179 [GO:0015562]; GO:0022857; GO:0005215; GO:0055085; GO:0003674; GO:0006810; GO:0009987; GO:0051234; GO:0008150; GO:0051179 [GO:0019867]; GO:0016020; GO:0110165; GO:0005575 [GO:1990281]; GO:1902495; GO:0098796; GO:1990351; GO:0032991; GO:0016020…		VC_1621		Q9KRL6; vch:VC_1621
High	Q9KNZ8	Small ribosomal subunit protein uS8 OS=Vibrio cholerae serotype O1 (strain ATCC 39315 / El Tor Inaba N16961) OX=243277 GN=rpsH PE=3 SV=1	0	65.526	84	12	134	12	130	14	9.7	1.206	0.27	0.620026	0.981197	109.3	90.7	10.37	24.8	103.6	100.5	121.4	72	102.6	54417.9	52783.1	63734	37789.1	53862.3	3614.3	10038	63734	8937	42423.2	14	14	14	14	14	Met-loss [N-Term]	protein metabolism;other metabolic processes	cytosol;translational apparatus	nucleic acid binding activity;other molecular function	Pf00410	[GO:0003735]; GO:0005198; GO:0003674 [GO:0006412]; GO:0009059; GO:0019538; GO:0043043; GO:0010467; GO:0043170; GO:0044249; GO:1901576; GO:0044238; GO:1901564; GO:0006518; GO:0043604; GO:1901566; GO:0071704; GO:0009058; GO:0044237; GO:0008152; GO:0006807; GO:0043603; GO:0044271; GO:0009987; GO:0008150; GO:0034641 [GO:0019843]; GO:0003723; GO:0003676; GO:0097159; GO:0005488; GO:0003674 [GO:0022627]…	69718814	VC_2582	rpsH	Q9KNZ8; vch:VC_2582
High	Q9KLH9	L-allo-threonine aldolase OS=Vibrio cholerae serotype O1 (strain ATCC 39315 / El Tor Inaba N16961) OX=243277 GN=VC_A0765 PE=3 SV=1	0	65.478	51	13	18	13	343	37.3	6.29	0.684	-0.55	0.192601	0.743925	81.2	118.8	10.25	1.45	86.6	87.8	72.6	127.8	125.2	8663.4	8784.4	7265.2	12793.7	12533.6	575.4	1670.6	7265.2	3025.7	9871.8	13	13	13	13	13		other metabolic processes	cytosol	other molecular function	Pf01212	[GO:0005829]; GO:0110165; GO:0005737; GO:0005575; GO:0005622 [GO:0006545]; GO:0006544; GO:0009070; GO:0009069; GO:1901607; GO:1901605; GO:0008652; GO:0006520; GO:0046394; GO:1901566; GO:0019752; GO:0044238; GO:1901564; GO:0016053; GO:1901576; GO:0043436; GO:0008152; GO:0006807; GO:0071704; GO:0006082; GO:0044249; GO:0044283; GO:0009058; GO:0008150; GO:0044237; GO:0044281; GO:0009987 [GO:0006567];…		VC_A0765		Q9KLH9; vch:VC_A0765
High	Q9KVP8	Glycerol-3-phosphate acyltransferase OS=Vibrio cholerae serotype O1 (strain ATCC 39315 / El Tor Inaba N16961) OX=243277 GN=plsB PE=3 SV=1	0	65.225	21	15	23	15	811	90.8	8.76	1.279	0.36	0.495196	0.951415	112.2	87.8	3.28	4.03	104.9	110.6	111.6	84	88.9	17314.3	18242.4	18407.1	13860.4	14674.2	1150	3469.2	18407.1	3278	11557.8	17	17	17	17	17		other metabolic processes	plasma membrane;other membranes	other molecular function	Pf01553, Pf19277	[GO:0004366]; GO:0008374; GO:0016747; GO:0016746; GO:0016740; GO:0003824; GO:0003674 [GO:0005886]; GO:0016020; GO:0071944; GO:0110165; GO:0005575 [GO:0006631]; GO:0032787; GO:0044255; GO:0019752; GO:0006629; GO:0044237; GO:0043436; GO:0044238; GO:0071704; GO:0008152; GO:0009987; GO:0006082; GO:0008150; GO:0044281 [GO:0008654]; GO:0006644; GO:0008610; GO:0090407; GO:0006796; GO:0019637; GO:0044255…		VC_0093	plsB	Q9KVP8; vch:VC_0093
High	Q9KPW1	Chaperone protein Skp OS=Vibrio cholerae serotype O1 (strain ATCC 39315 / El Tor Inaba N16961) OX=243277 GN=skp PE=3 SV=1	0	65.185	52	15	23	15	169	18.9	9.09	0.773	-0.37	0.360779	0.87813	87.2	112.8	4.1	2.51	94.1	88.9	87	117	112.9	15884.4	15003.2	14680.4	19745.8	19057.2	1055	2853.2	14680.4	4669.8	15010	14	14	14	14	14		cell organization and biogenesis;protein metabolism;other metabolic processes;other biological processes	other cell component	other molecular function	Pf03938	[GO:0022417]; GO:0006457; GO:0051604; GO:0009987; GO:0019538; GO:0010467; GO:0008150; GO:0043170; GO:0044238; GO:1901564; GO:0009059; GO:0071704; GO:0008152; GO:0006807; GO:0044249; GO:1901576; GO:0009058; GO:0044237 [GO:0030288]; GO:0042597; GO:0030313; GO:0110165; GO:0031975; GO:0005575 [GO:0032978]; GO:0051205; GO:0090150; GO:0008104; GO:0061024; GO:0045184; GO:0072657; GO:0070727; GO:0016043;…	69719124	VC_2251	skp	Q9KPW1; vch:VC_2251
High	Q9KV12	tRNA dimethylallyltransferase OS=Vibrio cholerae serotype O1 (strain ATCC 39315 / El Tor Inaba N16961) OX=243277 GN=miaA PE=3 SV=1	0	65.182	42	12	18	12	315	35.5	5.48	1.433	0.52	0.297646	0.823955	117.8	82.2	11.19	5.42	123.1	116.1	98.6	84.2	78	14750.7	13916.2	11820.8	10093.5	9348.6	979.7	2646.5	11820.8	2387.1	7363.2	14	14	14	14	14	Met-loss [N-Term]	RNA metabolism OR transcription;other metabolic processes		other molecular function	Pf01715	[GO:0005524]; GO:0032559; GO:0035639; GO:0030554; GO:0032555; GO:0043168; GO:1901265; GO:0017076; GO:0032553; GO:0043167; GO:0097159; GO:0000166; GO:0097367; GO:0005488; GO:1901363; GO:0003674; GO:0036094 [GO:0006400]; GO:0008033; GO:0009451; GO:0006399; GO:0034470; GO:0016070; GO:0043412; GO:0034660; GO:0006396; GO:0090304; GO:0043170; GO:0010467; GO:0006139; GO:0071704; GO:0009059; GO:0006725; …	58292964	VC_0346	miaA	Q9KV12; vch:VC_0346
High	Q9KQI5	PTS system glucose-specific EIICB component OS=Vibrio cholerae serotype O1 (strain ATCC 39315 / El Tor Inaba N16961) OX=243277 GN=VC_2013 PE=4 SV=1	0	65.015	24	10	27	10	500	52.4	7.84	0.609	-0.72	0.0942133	0.554086	75.7	124.3	9.43	28.81	76.9	75.7	89.4	102.7	155.3	14081.7	13872.3	16385.4	18815.2	28443.8	935.3	2638.2	16385.4	4449.8	22403	12	12	12	12	12		other metabolic processes;transport	plasma membrane;other membranes	transporter activity;kinase activity	Pf00367, Pf02378	[GO:0005355]; GO:0015149; GO:1904659; GO:0015145; GO:0008645; GO:0051119; GO:0015749; GO:0015144; GO:0034219; GO:0022857; GO:0008643; GO:0055085; GO:0005215; GO:0071702; GO:0006810; GO:0009987; GO:0003674; GO:0051234; GO:0008150; GO:0051179 [GO:0005886]; GO:0016020; GO:0071944; GO:0110165; GO:0005575 [GO:0008982]; GO:0015144; GO:0016773; GO:0022804; GO:0022857; GO:0034219; GO:0016772; GO:0005215;…		VC_2013		Q9KQI5; vch:VC_2013
High	Q9KVD5	Orotate phosphoribosyltransferase OS=Vibrio cholerae serotype O1 (strain ATCC 39315 / El Tor Inaba N16961) OX=243277 GN=pyrE PE=1 SV=2	0	64.779	52	12	21	12	213	23.4	5.66	0.952	-0.07	0.798096	0.981197	97.5	102.5	6.03	26.06	97.3	103.1	91.4	123.2	84.9	9666	10241.5	9076	12237.8	8428.9	642	1947.7	9076	2894.2	6638.8	12	12	12	12	12		other metabolic processes	other cell component	other molecular function	Pf00156	[GO:0000287]; GO:0046872; GO:0043169; GO:0043167; GO:0005488; GO:0003674 [GO:0004588]; GO:0016763; GO:0016757; GO:0016740; GO:0003824; GO:0003674 [GO:0005737]; GO:0110165; GO:0005622; GO:0005575 [GO:0006207]; GO:0019856; GO:0006206; GO:0046112; GO:0072528; GO:0009112; GO:0072527; GO:0018130; GO:1901362; GO:1901566; GO:0044271; GO:0055086; GO:1901564; GO:0034641; GO:0046483; GO:1901360; GO:0044249…		VC_0211	pyrE	Q9KVD5; vch:VC_0211
High	Q9KPV4	Uridylate kinase OS=Vibrio cholerae serotype O1 (strain ATCC 39315 / El Tor Inaba N16961) OX=243277 GN=pyrH PE=3 SV=1	0	64.624	55	10	68	10	243	26.2	5.99	0.978	-0.03	0.865507	0.983654	98.9	101.1	12.64	7.96	102.4	105.2	82.7	110.8	99	24398.5	25060	19713.8	26392.4	23580.5	1620.5	4765.8	19713.8	6241.7	18572.6	11	11	11	11	11	Met-loss [N-Term]	other metabolic processes	cytosol	kinase activity;other molecular function	Pf00696	[GO:0005524]; GO:0032559; GO:0035639; GO:0030554; GO:0032555; GO:0043168; GO:1901265; GO:0017076; GO:0032553; GO:0043167; GO:0097159; GO:0000166; GO:0097367; GO:0005488; GO:1901363; GO:0003674; GO:0036094 [GO:0005829]; GO:0110165; GO:0005737; GO:0005575; GO:0005622 [GO:0006225]; GO:0009194; GO:0009220; GO:0046048; GO:0009139; GO:0009188; GO:0009193; GO:0006221; GO:0009218; GO:0009260; GO:0009133;…	69719117	VC_2258	pyrH	Q9KPV4; vch:VC_2258
High	Q9KQ09	Basal-body rod modification protein FlgD OS=Vibrio cholerae serotype O1 (strain ATCC 39315 / El Tor Inaba N16961) OX=243277 GN=VC_2198 PE=3 SV=1	0	64.468	54	11	21	11	235	25	5.19	0.855	-0.23	0.552088	0.976217	92.2	107.8	31.14	8.66	74.8	87.4	133	108.6	96.1	15793.4	18452.7	28089.2	22938.8	20290.8	1048.9	3509.2	28089.2	5425	15981.5	13	13	13	13	13	Met-loss [N-Term]	cell organization and biogenesis;other biological processes			Pf03963, Pf13860, Pf13861	[GO:0044781]; GO:0006996; GO:0030030; GO:0016043; GO:0071840; GO:0009987; GO:0008150 [GO:0071978]; GO:0071973; GO:0097588; GO:0001539; GO:0048870; GO:0009987; GO:0008150	69719174	VC_2198		Q9KQ09; vch:VC_2198
High	O34242	Chaperone protein DnaJ OS=Vibrio cholerae serotype O1 (strain ATCC 39315 / El Tor Inaba N16961) OX=243277 GN=dnaJ PE=3 SV=2	0	64.383	37	11	21	11	381	40.8	7.97	0.785	-0.35	0.386604	0.896499	88	112	22.44	30.1	77.4	84.8	116.7	87	134.1	11409.3	12497.3	17193.3	12821.6	19755.6	757.8	2376.7	17193.3	3032.3	15560	11	11	11	11	11		protein metabolism;DNA metabolism;other metabolic processes;stress response	other cell component	other molecular function	Pf00226, Pf00684, Pf01556	[GO:0005524]; GO:0032559; GO:0035639; GO:0030554; GO:0032555; GO:0043168; GO:1901265; GO:0017076; GO:0032553; GO:0043167; GO:0097159; GO:0000166; GO:0097367; GO:0005488; GO:1901363; GO:0003674; GO:0036094 [GO:0005737]; GO:0110165; GO:0005622; GO:0005575 [GO:0006260]; GO:0006259; GO:0090304; GO:0006139; GO:0043170; GO:0006725; GO:0034641; GO:0044238; GO:0046483; GO:1901360; GO:0071704; GO:0044237;…	66940427	VC_0856	dnaJ	O34242; Q9KTP5; vch:VC_0856
High	Q9KT51	DNA polymerase III subunit gamma/tau OS=Vibrio cholerae serotype O1 (strain ATCC 39315 / El Tor Inaba N16961) OX=243277 GN=dnaX PE=3 SV=1	0	64.114	23	15	24	15	692	76	6.33	1.366	0.45	0.372618	0.885666	115.5	84.5	9.34	0.44	124.1	110.7	103.3	81.2	80.7	12734.6	11360	10604.2	8339.5	8287.5	845.8	2160.4	10604.2	1972.3	6527.4	14	14	14	14	14		DNA metabolism;other metabolic processes	other cell component	nucleic acid binding activity;other molecular function	Pf12168, Pf12169, Pf12170, Pf13177	[GO:0003677]; GO:0003676; GO:0097159; GO:0005488; GO:0003674 [GO:0003887]; GO:0034061; GO:0016779; GO:0140097; GO:0071897; GO:0016772; GO:0140640; GO:0006259; GO:0009059; GO:0034654; GO:0016740; GO:0003824; GO:0090304; GO:0043170; GO:0044249; GO:1901576; GO:0006139; GO:0018130; GO:0019438; GO:0044271; GO:1901362; GO:0003674; GO:0071704; GO:0009058; GO:0044237; GO:0006725; GO:0034641; GO:0044238; …		VC_1054	dnaX	Q9KT51; vch:VC_1054
High	Q9KQF9	Nucleoid-associated protein VC_2039 OS=Vibrio cholerae serotype O1 (strain ATCC 39315 / El Tor Inaba N16961) OX=243277 GN=VC_2039 PE=3 SV=1	0	64.048	39	12	17	12	333	38.1	4.98	1.127	0.17	0.780128	0.981197	106	94	8.21	1.76	114.3	104	97.1	93.4	91.1	9688.2	8813.2	8234.8	7921	7726.4	643.5	1676	8234.8	1873.3	6085.5	12	12	12	12	12	Met-loss [N-Term]		other cell component	nucleic acid binding activity	Pf04245	[GO:0003690]; GO:0003677; GO:0003676; GO:0097159; GO:0005488; GO:0003674 [GO:0003727]; GO:0003723; GO:0003676; GO:0097159; GO:0005488; GO:0003674 [GO:0005737]; GO:0110165; GO:0005622; GO:0005575 [GO:0043590]; GO:0009295; GO:0043232; GO:0110165; GO:0043228; GO:0043229; GO:0005575; GO:0043226; GO:0005622	66940467	VC_2039		Q9KQF9; vch:VC_2039
High	Q9KSV8	Transcriptional regulator HexR OS=Vibrio cholerae serotype O1 (strain ATCC 39315 / El Tor Inaba N16961) OX=243277 GN=VC_1148 PE=4 SV=1	0	63.78	49	14	21	14	284	31.5	7.69	0.868	-0.2	0.58468	0.981095	93	107	21.06	9.29	82.1	89.8	120.9	110.4	96.8	14317.8	15666.6	21092	19267.8	16893.1	950.9	2979.4	21092	4556.8	13305.4	16	16	16	16	16		RNA metabolism OR transcription;other metabolic processes;other biological processes		nucleic acid binding activity;other molecular function	Pf01380, Pf01418	[GO:0003677]; GO:0003676; GO:0097159; GO:0005488; GO:0003674 [GO:0003700]; GO:0140110; GO:0006355; GO:0003674; GO:0010468; GO:2001141; GO:0010556; GO:0051252; GO:0031326; GO:0060255; GO:0019219; GO:0009889; GO:0031323; GO:0019222; GO:0051171; GO:0080090; GO:0050794; GO:0050789; GO:0065007; GO:0008150 [GO:0006351]; GO:0032774; GO:0010467; GO:0009059; GO:0016070; GO:0034654; GO:0043170; GO:0044249;…	69720161	VC_1148		Q9KSV8; vch:VC_1148
High	Q9KUW2	Single-stranded DNA-binding protein OS=Vibrio cholerae serotype O1 (strain ATCC 39315 / El Tor Inaba N16961) OX=243277 GN=ssb PE=3 SV=1	0	63.73	41	7	19	7	177	19.7	5.97	1.138	0.19	0.755749	0.981197	106.5	93.5	14.75	1.48	114.1	108.9	85.6	94.7	96.7	16715.7	15957.3	12542.7	13876.7	14170.5	1110.2	3034.7	12542.7	3281.8	11161	8	8	8	8	8		DNA metabolism;other metabolic processes;stress response	other cell component	nucleic acid binding activity	Pf00436	[GO:0003697]; GO:0003677; GO:0003676; GO:0097159; GO:0005488; GO:0003674 [GO:0006260]; GO:0006259; GO:0090304; GO:0006139; GO:0043170; GO:0006725; GO:0034641; GO:0044238; GO:0046483; GO:1901360; GO:0071704; GO:0044237; GO:0006807; GO:0008152; GO:0009987; GO:0008150 [GO:0006281]; GO:0006259; GO:0006974; GO:0090304; GO:0033554; GO:0006139; GO:0043170; GO:0006950; GO:0051716; GO:0006725; GO:0034641;…		VC_0397	ssb	Q9KUW2; Q9ZA90; vch:VC_0397
High	Q9KUY7	Replicative DNA helicase OS=Vibrio cholerae serotype O1 (strain ATCC 39315 / El Tor Inaba N16961) OX=243277 GN=VC_0371 PE=1 SV=1	0	63.677	37	15	23	15	468	52	5.02	1.093	0.13	0.854796	0.983654	104.4	95.6	11.09	17.93	97.9	99.5	118.9	103.4	80.2	13217.6	13433.3	16052.8	13962.4	10819.9	877.9	2554.7	16052.8	3302.1	8522	14	14	14	14	14		cell organization and biogenesis;DNA metabolism;RNA metabolism OR transcription;other metabolic processes	cytosol;other cell component	nucleic acid binding activity;other molecular function	Pf00772, Pf03796	[GO:0003677]; GO:0003676; GO:0097159; GO:0005488; GO:0003674 [GO:0003678]; GO:0004386; GO:0008094; GO:0032508; GO:0140640; GO:0140657; GO:0140097; GO:0032392; GO:0003824; GO:0003674; GO:0071103; GO:0051276; GO:0006996; GO:0016043; GO:0071840; GO:0009987; GO:0008150 [GO:0005524]; GO:0032559; GO:0035639; GO:0030554; GO:0032555; GO:0043168; GO:1901265; GO:0017076; GO:0032553; GO:0043167; GO:0097159;…	69720886	VC_0371		Q9KUY7; vch:VC_0371
High	Q9KU20	Ribosomal large subunit pseudouridine synthase D OS=Vibrio cholerae serotype O1 (strain ATCC 39315 / El Tor Inaba N16961) OX=243277 GN=rluD PE=3 SV=1	0	63.598	38	11	33	11	324	36.7	6.81	0.988	-0.02	0.891916	0.985045	99.4	100.6	23.14	11.28	85	94.1	130	87.9	103.1	17055.7	18884.7	26107	17639	20695.8	1132.8	3591.4	26107	4171.6	16300.5	13	13	13	13	13	Met-loss [N-Term]	RNA metabolism OR transcription;other metabolic processes		nucleic acid binding activity;other molecular function	Pf00849, Pf01479	[GO:0000455]; GO:0031118; GO:0000154; GO:0001522; GO:0006364; GO:0009451; GO:0016072; GO:0034470; GO:0042254; GO:0016070; GO:0043412; GO:0034660; GO:0006396; GO:0022613; GO:0090304; GO:0043170; GO:0010467; GO:0044085; GO:0006139; GO:0071704; GO:0009059; GO:0071840; GO:0006725; GO:0034641; GO:0044238; GO:0046483; GO:1901360; GO:0008152; GO:0044249; GO:1901576; GO:0009987; GO:0044237; GO:0006807; G…		VC_0709	rluD	Q9KU20; vch:VC_0709
High	Q9KSA5	Ribosomal RNA large subunit methyltransferase I OS=Vibrio cholerae serotype O1 (strain ATCC 39315 / El Tor Inaba N16961) OX=243277 GN=rlmI PE=3 SV=2	0	63.29	45	16	25	16	397	44.6	7.4	1.409	0.49	0.322851	0.85325	117	83	27.31	8.8	139	116.5	78.8	88	77.7	27495.5	23037.5	15582	17402.8	15363.2	1826.2	4381.2	15582	4115.7	12100.4	14	14	14	14	14		RNA metabolism OR transcription;other metabolic processes	other cell component	nucleic acid binding activity;other molecular function	Pf10672, Pf17785	[GO:0003723]; GO:0003676; GO:0097159; GO:0005488; GO:0003674 [GO:0005737]; GO:0110165; GO:0005622; GO:0005575 [GO:0016434]; GO:0008649; GO:0008173; GO:0008757; GO:0140102; GO:0031167; GO:0008168; GO:0140098; GO:0000154; GO:0001510; GO:0016741; GO:0140640; GO:0006364; GO:0009451; GO:0043414; GO:0016740; GO:0003824; GO:0016072; GO:0034470; GO:0042254; GO:0016070; GO:0043412; GO:0032259; GO:0003674;…		VC_1354	rlmI	Q9KSA5; vch:VC_1354
High	Q9KU13	Protease, putative OS=Vibrio cholerae serotype O1 (strain ATCC 39315 / El Tor Inaba N16961) OX=243277 GN=VC_0717 PE=3 SV=1	0	63.288	33	15	23	15	466	52.4	6.02	1.061	0.08	0.930103	0.98845	102.9	97.1	3.14	0.77	102.9	104.6	98.4	96.5	97.6	11777.9	11971.8	11263.1	11045	11165.7	782.3	2276.7	11263.1	2612.1	8794.4	13	13	13	13	13		protein metabolism	cytosol	other molecular function	Pf01136, Pf16325	[GO:0005829]; GO:0110165; GO:0005737; GO:0005575; GO:0005622 [GO:0006508]; GO:0019538; GO:0043170; GO:0044238; GO:1901564; GO:0071704; GO:0008152; GO:0006807; GO:0008150 [GO:0008233]; GO:0016787; GO:0140096; GO:0003824; GO:0003674		VC_0717		Q9KU13; vch:VC_0717
High	Q9KUE5	Stringent starvation protein A OS=Vibrio cholerae serotype O1 (strain ATCC 39315 / El Tor Inaba N16961) OX=243277 GN=VC_0576 PE=3 SV=1	0	63.246	53	11	28	11	211	24.3	5.11	1.419	0.51	0.311665	0.837162	117.3	82.7	18.51	1.94	126.1	118.9	87.5	82.6	84.9	19401.8	18296.7	13467.1	12716.6	13069.9	1288.6	3479.6	13467.1	3007.4	10294.2	12	12	12	12	12	Met-loss [N-Term]		other cell component		Pf00043, Pf13409	[GO:0005737]; GO:0110165; GO:0005622; GO:0005575	69720664	VC_0576		Q9KUE5; vch:VC_0576
High	Q9KSJ7	tRNA uridine(34) hydroxylase OS=Vibrio cholerae serotype O1 (strain ATCC 39315 / El Tor Inaba N16961) OX=243277 GN=trhO PE=3 SV=2	0	63.236	30	9	19	9	327	37.1	5.86	1.127	0.17	0.778766	0.981197	106	94	10.74	2.63	113	106.6	91.3	92.8	96.3	13792.9	13007.7	11148.7	11327.1	11756.9	916.1	2473.7	11148.7	2678.8	9260	12	12	12	12	12		RNA metabolism OR transcription;other metabolic processes		other molecular function	Pf00581, Pf17773	[GO:0006400]; GO:0008033; GO:0009451; GO:0006399; GO:0034470; GO:0016070; GO:0043412; GO:0034660; GO:0006396; GO:0090304; GO:0043170; GO:0010467; GO:0006139; GO:0071704; GO:0009059; GO:0006725; GO:0034641; GO:0044238; GO:0046483; GO:1901360; GO:0008152; GO:0044249; GO:1901576; GO:0044237; GO:0006807; GO:0008150; GO:0009058; GO:0009987 [GO:0016705]; GO:0016491; GO:0003824; GO:0003674		VC_1259	trhO	Q9KSJ7; vch:VC_1259
High	Q9KTY1	Iron-sulfur cluster assembly scaffold protein IscU OS=Vibrio cholerae serotype O1 (strain ATCC 39315 / El Tor Inaba N16961) OX=243277 GN=VC_0749 PE=3 SV=1	0	63.13	72	10	24	10	127	13.7	5.53	0.865	-0.21	0.575519	0.979422	92.7	107.3	33.7	5.32	71.6	88.3	135.6	98.4	106.1	13119.6	16190	24852.6	18031.3	19441.1	871.4	3078.9	24852.6	4264.3	15312.3	11	11	11	11	11		cell organization and biogenesis;other metabolic processes;other biological processes	other cell component	other molecular function	Pf01592	[GO:0005737]; GO:0110165; GO:0005622; GO:0005575 [GO:0006879]; GO:0030003; GO:0098771; GO:0006873; GO:0055080; GO:0048878; GO:0050801; GO:0055082; GO:0042592; GO:0019725; GO:0008150 [GO:0008198]; GO:0005506; GO:0046914; GO:0046872; GO:0043169; GO:0043167; GO:0005488; GO:0003674 [GO:0016226]; GO:0006790; GO:0031163; GO:0044237; GO:0022607; GO:0008152; GO:0009987; GO:0016043; GO:0044085; GO:0008150…	69720501	VC_0749		Q9KTY1; vch:VC_0749
High	Q9KTT2	Amine oxidase domain-containing protein OS=Vibrio cholerae serotype O1 (strain ATCC 39315 / El Tor Inaba N16961) OX=243277 GN=VC_0806 PE=4 SV=1	0	63.01	29	14	23	14	538	58.9	7.55	1.136	0.18	0.760928	0.981197	106.3	93.7	8.46	12.07	106.9	110.4	93.7	102.6	86.4	20261.4	20916	17764.5	19437.4	16380.2	1345.7	3977.7	17764.5	4596.9	12901.5	16	16	16	16	16					Pf21688			VC_0806		Q9KTT2; vch:VC_0806
High	Q9KNS8	Protein-export protein SecB OS=Vibrio cholerae serotype O1 (strain ATCC 39315 / El Tor Inaba N16961) OX=243277 GN=secB PE=3 SV=1	0	62.925	46	8	37	8	154	17	4.56	0.911	-0.13	0.693499	0.981197	95.3	104.7	4.55	4.04	99.8	96.7	91.2	109.2	103.1	33175.2	32125	30311.8	36280.6	34265.5	2203.4	6109.3	30311.8	8580.3	26988.3	10	10	10	10	10	Met-loss [N-Term]	cell organization and biogenesis;protein metabolism;other metabolic processes;transport	other cell component	other molecular function	Pf02556	[GO:0005737]; GO:0110165; GO:0005622; GO:0005575 [GO:0006457]; GO:0009987; GO:0051604; GO:0008150; GO:0019538; GO:0010467; GO:0043170; GO:0044238; GO:1901564; GO:0009059; GO:0071704; GO:0008152; GO:0006807; GO:0044249; GO:1901576; GO:0009058; GO:0044237 [GO:0015031]; GO:0045184; GO:0071702; GO:0071705; GO:0008104; GO:0051234; GO:0006810; GO:0070727; GO:0051179; GO:0033036; GO:0051641; GO:0008150;…	69718748	VC_2653	secB	Q9KNS8; vch:VC_2653
High	Q9KSG8	Glucans biosynthesis protein G OS=Vibrio cholerae serotype O1 (strain ATCC 39315 / El Tor Inaba N16961) OX=243277 GN=opgG PE=3 SV=1	0	62.921	31	11	18	11	545	60.8	6.57	0.846	-0.24	0.529877	0.97091	91.7	108.3	6.04	5.92	100.6	89.8	92	104.3	113.4	16210.4	14475.5	14831.2	16805.6	18274.3	1076.6	2752.9	14831.2	3974.5	14393.3	12	12	12	12	12		other metabolic processes	other cell component	other molecular function	Pf04349	[GO:0003824]; GO:0003674 [GO:0030246]; GO:0005488; GO:0003674 [GO:0030288]; GO:0042597; GO:0030313; GO:0110165; GO:0031975; GO:0005575 [GO:0051274]; GO:0009250; GO:0051273; GO:0000271; GO:0044042; GO:0005976; GO:0009059; GO:0016051; GO:0005975; GO:0043170; GO:0044249; GO:1901576; GO:0044238; GO:0071704; GO:0009058; GO:0044237; GO:0008152; GO:0009987; GO:0008150	69720030	VC_1288	opgG	Q9KSG8; vch:VC_1288
High	Q9KM70	Multiphosphoryl transfer protein OS=Vibrio cholerae serotype O1 (strain ATCC 39315 / El Tor Inaba N16961) OX=243277 GN=fruB PE=2 SV=1	0	62.696	34	11	26	11	400	42.6	6.07	0.784	-0.35	0.383572	0.896499	87.9	112.1	11.15	17.95	82.5	88.3	102.2	99.1	127.9	13186.7	14114.7	16343.8	15849	20457.8	875.8	2684.3	16343.8	3748.2	16113.1	12	12	12	12	12		other metabolic processes;transport	plasma membrane;other membranes;other cell component	transporter activity;kinase activity	Pf00359, Pf00381	[GO:0005737]; GO:0110165; GO:0005622; GO:0005575 [GO:0005886]; GO:0016020; GO:0071944; GO:0110165; GO:0005575 [GO:0009401]; GO:0098704; GO:0034219; GO:0098657; GO:0098739; GO:0008643; GO:0055085; GO:0006810; GO:0071702; GO:0009987; GO:0051234; GO:0008150; GO:0051179 [GO:0016301]; GO:0016772; GO:0016740; GO:0003824; GO:0003674 [GO:0016310]; GO:0006796; GO:0006793; GO:0044237; GO:0008152; GO:000998…		VC_A0518	fruB	Q9KM70; vch:VC_A0518
High	Q9KVR1	Ferritin OS=Vibrio cholerae serotype O1 (strain ATCC 39315 / El Tor Inaba N16961) OX=243277 GN=VC_0078 PE=1 SV=1	0	62.549	60	11	40	11	181	20.7	4.87	1.77	0.82	0.0868959	0.531429	127.8	72.2	13.89	14.38	134.2	123.7	101.6	63.1	77.4	43034.6	39686.7	32583	20249	24833.4	2858.2	7547.4	32583	4788.8	19559.4	12	12	12	12	12		transport;other biological processes	cytosol;other cell component	other molecular function	Pf00210	[GO:0004322]; GO:0016724; GO:0016722; GO:0016491; GO:0003824; GO:0003674 [GO:0005737]; GO:0110165; GO:0005622; GO:0005575 [GO:0005829]; GO:0110165; GO:0005737; GO:0005575; GO:0005622 [GO:0006826]; GO:0000041; GO:0030001; GO:0006812; GO:0006811; GO:0006810; GO:0051234; GO:0051179; GO:0008150 [GO:0006880]; GO:0097577; GO:0051238; GO:0051651; GO:0006879; GO:0051235; GO:0009987; GO:0051641; GO:003000…		VC_0078		Q9KVR1; vch:VC_0078
High	Q9KLD1	Biosynthetic arginine decarboxylase OS=Vibrio cholerae serotype O1 (strain ATCC 39315 / El Tor Inaba N16961) OX=243277 GN=speA PE=3 SV=2	0	62.397	25	15	28	15	640	72.2	5.26	0.931	-0.1	0.74461	0.981197	96.4	103.6	5.22	6.67	95.4	95.3	104.2	107.4	97.7	18180.5	18157	19863.6	20472.6	18628.1	1207.5	3453	19863.6	4841.7	14672	15	15	15	15	15		other metabolic processes		other molecular function	Pf02784, Pf17810, Pf17944	[GO:0006527]; GO:0006525; GO:0009065; GO:0009064; GO:0009063; GO:1901606; GO:1901605; GO:0006520; GO:0046395; GO:1901565; GO:0019752; GO:0044238; GO:1901564; GO:0016054; GO:1901575; GO:0043436; GO:0008152; GO:0006807; GO:0071704; GO:0006082; GO:0044248; GO:0044282; GO:0009056; GO:0008150; GO:0044237; GO:0044281; GO:0009987 [GO:0008295]; GO:0006596; GO:0008216; GO:0006595; GO:0042401; GO:0006576; …		VC_A0815	speA	Q9KLD1; vch:VC_A0815
High	Q9KL52	Glucose-6-phosphate 1-dehydrogenase OS=Vibrio cholerae serotype O1 (strain ATCC 39315 / El Tor Inaba N16961) OX=243277 GN=zwf PE=3 SV=1	0	62.377	30	15	21	15	501	57.3	5.91	0.752	-0.41	0.31668	0.84667	85.9	114.1	18.95	9.33	101.6	89.9	69.1	111.8	127.6	14308	12661.2	9730.4	15752.1	17976.9	950.3	2407.8	9730.4	3725.3	14159	14	14	14	14	14		other metabolic processes	cytosol	other molecular function	Pf00479, Pf02781	[GO:0004345]; GO:0016616; GO:0016614; GO:0016491; GO:0003824; GO:0003674 [GO:0005829]; GO:0110165; GO:0005737; GO:0005575; GO:0005622 [GO:0006006]; GO:0019318; GO:0005996; GO:0005975; GO:0044281; GO:0044238; GO:0071704; GO:0008152; GO:0008150 [GO:0009051]; GO:0006740; GO:0051156; GO:0006098; GO:0006091; GO:0006739; GO:0006796; GO:0019637; GO:1901135; GO:0044237; GO:0006163; GO:0046496; GO:0006793…		VC_A0896	zwf	Q9KL52; vch:VC_A0896
High	Q9KUC1	ATP-dependent helicase HrpB OS=Vibrio cholerae serotype O1 (strain ATCC 39315 / El Tor Inaba N16961) OX=243277 GN=VC_0601 PE=4 SV=1	0	62.351	25	19	23	19	820	91.4	6.84	1.483	0.57	0.249604	0.797295	119.5	80.5	19.29	2.96	125.1	122.7	86.7	84.5	81	26303.4	25796.8	18229	17761.6	17034.4	1747	4905.9	18229	4200.6	13416.7	17	17	17	17	17				nucleic acid binding activity;other molecular function	Pf00270, Pf00271, Pf08482	[GO:0003676]; GO:0097159; GO:0005488; GO:0003674 [GO:0004386]; GO:0140640; GO:0140657; GO:0003824; GO:0003674 [GO:0005524]; GO:0032559; GO:0035639; GO:0030554; GO:0032555; GO:0043168; GO:1901265; GO:0017076; GO:0032553; GO:0043167; GO:0097159; GO:0000166; GO:0097367; GO:0005488; GO:1901363; GO:0003674; GO:0036094		VC_0601		Q9KUC1; vch:VC_0601
High	Q9KSD7	peptidoglycan glycosyltransferase OS=Vibrio cholerae serotype O1 (strain ATCC 39315 / El Tor Inaba N16961) OX=243277 GN=VC_1321 PE=4 SV=1	0	62.323	19	16	18	16	1023	116.1	9.28	0.871	-0.2	0.591249	0.981197	93.1	106.9	6.87	3.45	87.8	94.5	100.8	111.1	105.8	11879	12777.4	13632.6	15032.6	14316.2	789	2429.9	13632.6	3555.2	11275.8	15	15	15	15	15		other metabolic processes;other biological processes		other molecular function	Pf00912	[GO:0008658]; GO:0033218; GO:0033293; GO:0097159; GO:1901363; GO:1901681; GO:0005488; GO:0031406; GO:0036094; GO:0003674; GO:0043168; GO:0043177; GO:0043167 [GO:0008955]; GO:0016758; GO:0016757; GO:0016740; GO:0003824; GO:0003674 [GO:0009252]; GO:0000270; GO:0006024; GO:0044038; GO:0009273; GO:0030203; GO:0006023; GO:0009059; GO:0042546; GO:0006022; GO:1901137; GO:1901566; GO:0043170; GO:0044249;…		VC_1321		Q9KSD7; vch:VC_1321
High	Q9KQF7	Hydrolase OS=Vibrio cholerae serotype O1 (strain ATCC 39315 / El Tor Inaba N16961) OX=243277 GN=VC_2041 PE=4 SV=1	0	62.292	30	12	16	12	600	68.3	5.72	1.1	0.14	0.837917	0.983654	104.8	95.2	3.05	0.18	104.5	105.7	99.8	95.1	94.9	8341.4	8438.5	7961.8	7590.4	7570.6	554	1604.8	7961.8	1795.1	5962.8	14	14	14	14	14	Met-loss [N-Term]		plasma membrane;other membranes	other molecular function	Pf00884, Pf11893	[GO:0005886]; GO:0016020; GO:0071944; GO:0110165; GO:0005575 [GO:0008484]; GO:0016788; GO:0016787; GO:0003824; GO:0003674	69719336	VC_2041		Q9KQF7; vch:VC_2041
High	Q9KSJ2	Iron-regulated protein A, putative OS=Vibrio cholerae serotype O1 (strain ATCC 39315 / El Tor Inaba N16961) OX=243277 GN=VC_1264 PE=4 SV=1	0	62.118	30	14	20	14	435	47.3	4.82	0.85	-0.24	0.537879	0.973839	91.9	108.1	8.95	3.7	84.9	93.4	101.6	107.1	112.9	8549.6	9409.9	10231.9	10790.3	11369.7	567.8	1789.5	10231.9	2551.9	8955.1	14	14	14	14	14					Pf09375			VC_1264		Q9KSJ2; vch:VC_1264
High	Q9KQ59	TyrA protein OS=Vibrio cholerae serotype O1 (strain ATCC 39315 / El Tor Inaba N16961) OX=243277 GN=VC_2145 PE=1 SV=1	0	62.056	57	11	26	11	302	33.5	6.1	1.199	0.26	0.633362	0.981197	109.1	90.9	11.1	13.83	116.4	108.5	93.2	82	99.8	14496.8	13514	11612.4	10217.3	12432.3	962.8	2570	11612.4	2416.4	9792	12	12	12	12	12		other biological processes	cytosol	other molecular function	Pf04261, Pf20628	[GO:0004601]; GO:0016209; GO:0016684; GO:0003674; GO:0098869; GO:0016491; GO:1990748; GO:0003824; GO:0009987; GO:0098754; GO:0097237; GO:0008150; GO:0009636; GO:0070887; GO:0042221; GO:0051716; GO:0050896 [GO:0005829]; GO:0110165; GO:0005737; GO:0005575; GO:0005622 [GO:0020037]; GO:0046906; GO:0097159; GO:0005488; GO:0003674	69719235	VC_2145		Q9KQ59; vch:VC_2145
High	Q9KMY2	Cold shock DNA-binding domain protein OS=Vibrio cholerae serotype O1 (strain ATCC 39315 / El Tor Inaba N16961) OX=243277 GN=VC_A0184 PE=4 SV=1	0	62.006	91	8	107	8	69	7.5	7.25	0.96	-0.06	0.818282	0.981197	97.9	102.1	8.77	12.43	96.3	109.3	92.8	109.6	91.9	87900.1	99754.9	84629.3	100041	83876.6	5838	18970.8	84629.3	23659.6	66063.3	10	10	10	10	10	Met-loss [N-Term]	other biological processes	cytosol	nucleic acid binding activity	Pf00313	[GO:0003676]; GO:0097159; GO:0005488; GO:0003674 [GO:0003677]; GO:0003676; GO:0097159; GO:0005488; GO:0003674 [GO:0005829]; GO:0110165; GO:0005737; GO:0005575; GO:0005622 [GO:0010468]; GO:0010556; GO:0031326; GO:0060255; GO:0009889; GO:0031323; GO:0019222; GO:0050794; GO:0050789; GO:0065007; GO:0008150	70581553	VC_A0184		Q9KMY2; vch:VC_A0184
High	Q9KRD1	UPF0313 protein VC_1711 OS=Vibrio cholerae serotype O1 (strain ATCC 39315 / El Tor Inaba N16961) OX=243277 GN=VC_1711 PE=3 SV=1	0	61.932	21	17	28	17	789	88.2	9.17	1.823	0.87	0.0709243	0.495769	129.2	70.8	9.22	16.47	107.4	126.3	126.8	61.6	77.9	21550.3	25352.9	25449.5	12371.8	15633.1	1431.3	4821.5	25449.5	2925.9	12313	18	18	18	18	18				other molecular function	Pf04055, Pf08497, Pf11842	[GO:0003824]; GO:0003674 [GO:0005506]; GO:0046914; GO:0046872; GO:0043169; GO:0043167; GO:0005488; GO:0003674 [GO:0051539]; GO:0051536; GO:0051540; GO:0005488; GO:0003674		VC_1711		Q9KRD1; vch:VC_1711
High	Q9KUH4	Aspartokinase OS=Vibrio cholerae serotype O1 (strain ATCC 39315 / El Tor Inaba N16961) OX=243277 GN=VC_0547 PE=3 SV=1	0	61.926	38	13	19	13	395	42.4	6.19	1.039	0.06	0.981825	0.99534	101.9	98.1	1.44	2.07	100.3	103.2	101.4	96.1	99	10533.4	10837.2	10648.3	10098.9	10398.7	699.6	2061	10648.3	2388.4	8190.2	13	13	13	13	13		other metabolic processes	cytosol	kinase activity;other molecular function	Pf00696	[GO:0004072]; GO:0016774; GO:0019202; GO:0016772; GO:0016301; GO:0016740; GO:0003824; GO:0003674 [GO:0005524]; GO:0032559; GO:0035639; GO:0030554; GO:0032555; GO:0043168; GO:1901265; GO:0017076; GO:0032553; GO:0043167; GO:0097159; GO:0000166; GO:0097367; GO:0005488; GO:1901363; GO:0003674; GO:0036094 [GO:0005829]; GO:0110165; GO:0005737; GO:0005575; GO:0005622 [GO:0009088]; GO:0006566; GO:0009067…		VC_0547		Q9KUH4; vch:VC_0547
High	Q9KUV7	MSHA biogenesis protein MshE OS=Vibrio cholerae serotype O1 (strain ATCC 39315 / El Tor Inaba N16961) OX=243277 GN=VC_0405 PE=1 SV=1	0	61.921	29	14	19	14	575	63.8	6.15	1.35	0.43	0.394245	0.899885	114.9	85.1	2.39	3.54	108.3	113.4	112.1	85.2	81	15492.3	16225.5	16031.5	12180.7	11585.8	1028.9	3085.7	16031.5	2880.7	9125.2	14	14	14	14	14			plasma membrane;other membranes	other molecular function	Pf00437, Pf05157	[GO:0005524]; GO:0032559; GO:0035639; GO:0030554; GO:0032555; GO:0043168; GO:1901265; GO:0017076; GO:0032553; GO:0043167; GO:0097159; GO:0000166; GO:0097367; GO:0005488; GO:1901363; GO:0003674; GO:0036094 [GO:0005886]; GO:0016020; GO:0071944; GO:0110165; GO:0005575 [GO:0016887]; GO:0017111; GO:0140657; GO:0016462; GO:0003674; GO:0016818; GO:0016817; GO:0016787; GO:0003824		VC_0405		Q9KUV7; vch:VC_0405
High	Q9KNV7	Tryptophan--tRNA ligase OS=Vibrio cholerae serotype O1 (strain ATCC 39315 / El Tor Inaba N16961) OX=243277 GN=trpS PE=1 SV=2	0	61.499	41	11	18	11	338	37.4	6.55	0.829	-0.27	0.488469	0.94809	90.7	109.3	20.28	4.71	81.7	87.9	118.1	102.6	109.6	8515.5	9159.7	12303.9	10683.7	11419.8	565.6	1741.9	12303.9	2526.7	8994.5	11	11	11	11	11	Met-loss [N-Term]	protein metabolism;RNA metabolism OR transcription;other metabolic processes	cytosol	other molecular function	Pf00579	[GO:0004830]; GO:0004812; GO:0016875; GO:0140101; GO:0016874; GO:0140098; GO:0003824; GO:0140640; GO:0003674 [GO:0005524]; GO:0032559; GO:0035639; GO:0030554; GO:0032555; GO:0043168; GO:1901265; GO:0017076; GO:0032553; GO:0043167; GO:0097159; GO:0000166; GO:0097367; GO:0005488; GO:1901363; GO:0003674; GO:0036094 [GO:0005829]; GO:0110165; GO:0005737; GO:0005575; GO:0005622 [GO:0006436]; GO:0006418…	69718774	VC_2623	trpS	Q9KNV7; vch:VC_2623
High	Q9KQB4	Dihydrolipoyllysine-residue succinyltransferase component of 2-oxoglutarate dehydrogenase complex OS=Vibrio cholerae serotype O1 (strain ATCC 39315 / El Tor Inaba N16961) OX=243277 GN=VC_2086 PE=3 SV=1	0	61.405	37	14	34	14	404	44.1	5.8	0.688	-0.54	0.198049	0.746535	81.5	118.5	10.77	8.49	85.3	92.1	74.2	131.7	116.8	25120.1	27141.3	21867.3	38799.2	34402.5	1668.4	5161.6	21867.3	9175.9	27096.3	15	15	15	15	15	Met-loss [N-Term]	other metabolic processes	cytosol;other cell component	other molecular function	Pf00198, Pf00364, Pf02817	[GO:0004149]; GO:0016751; GO:0140096; GO:0016417; GO:0016748; GO:0003824; GO:0016747; GO:0003674; GO:0016746; GO:0016740 [GO:0005829]; GO:0110165; GO:0005737; GO:0005575; GO:0005622 [GO:0006099]; GO:0044238; GO:0009060; GO:0008152; GO:0045333; GO:0008150; GO:0015980; GO:0006091; GO:0044237; GO:0009987 [GO:0033512]; GO:0019474; GO:0006084; GO:0019477; GO:0043605; GO:0006637; GO:0006554; GO:0046440…		VC_2086		Q9KQB4; vch:VC_2086
High	Q9KU64	Peptide chain release factor 3 OS=Vibrio cholerae serotype O1 (strain ATCC 39315 / El Tor Inaba N16961) OX=243277 GN=prfC PE=3 SV=1	0	61.316	27	16	27	16	531	59.6	5.87	1.069	0.1	0.910491	0.98845	103.3	96.7	24.72	19.65	78.3	101.3	129.1	82.4	109	10713.1	13851.2	17662.2	11267.2	14904.1	711.5	2634.1	17662.2	2664.7	11738.9	16	16	16	16	16		cell organization and biogenesis;protein metabolism;other metabolic processes;other biological processes	cytosol	nucleic acid binding activity;other molecular function	Pf00009, Pf03144, Pf16658	[GO:0003924]; GO:0017111; GO:0016462; GO:0016818; GO:0016817; GO:0016787; GO:0003824; GO:0003674 [GO:0005525]; GO:0032561; GO:0035639; GO:0019001; GO:0032555; GO:0043168; GO:1901265; GO:0017076; GO:0032553; GO:0043167; GO:0097159; GO:0000166; GO:0097367; GO:0005488; GO:1901363; GO:0003674; GO:0036094 [GO:0005829]; GO:0110165; GO:0005737; GO:0005575; GO:0005622 [GO:0006415]; GO:0032984; GO:0006412…		VC_0659	prfC	Q9KU64; vch:VC_0659
High	Q9KTJ7	Probable D-methionine-binding lipoprotein MetQ OS=Vibrio cholerae serotype O1 (strain ATCC 39315 / El Tor Inaba N16961) OX=243277 GN=metQ PE=3 SV=2	0	61.262	44	13	19	13	269	29	5.17	0.446	-1.17	0.00774474	0.120233	61.6	138.4	13.27	34.73	73.7	65.7	56.4	189.5	114.8	13949	12443.9	10674.3	35881.9	21734.5	926.4	2366.5	10674.3	8486	17118.7	13	13	13	13	13		transport	plasma membrane;other membranes		Pf03180	[GO:0005886]; GO:0016020; GO:0071944; GO:0110165; GO:0005575 [GO:0006865]; GO:0046942; GO:0071705; GO:0015711; GO:0015849; GO:0006810; GO:0071702; GO:0051234; GO:0051179; GO:0008150	69720388	VC_0905	metQ	Q9KTJ7; vch:VC_0905
High	Q9KKN3	Methyl-accepting chemotaxis protein OS=Vibrio cholerae serotype O1 (strain ATCC 39315 / El Tor Inaba N16961) OX=243277 GN=VC_A1069 PE=3 SV=1	0	61.243	21	11	27	10	639	69.5	5.21	0.848	-0.24	0.533889	0.972285	91.8	108.2	18.07	11.47	110.1	93.1	76.4	119.1	101.3	7940	6717.6	5509.9	8593.1	7303.8	527.3	1277.5	5509.9	2032.2	5752.6	10	10	10	10	10		signal transduction;other biological processes	plasma membrane;other membranes		Pf00015, Pf00672, Pf02743	[GO:0005886]; GO:0016020; GO:0071944; GO:0110165; GO:0005575 [GO:0006935]; GO:0042330; GO:0042221; GO:0040011; GO:0009605; GO:0050896; GO:0008150 [GO:0007165]; GO:0009987; GO:0050794; GO:0007154; GO:0023052; GO:0051716; GO:0008150; GO:0050789; GO:0050896; GO:0065007		VC_A1069		Q9KKN3; vch:VC_A1069
High	Q9KVB0	ADP-heptose--LPS heptosyltransferase II OS=Vibrio cholerae serotype O1 (strain ATCC 39315 / El Tor Inaba N16961) OX=243277 GN=VC_0236 PE=4 SV=1	0	61.084	46	12	17	12	346	38.6	8.27	1.332	0.41	0.417562	0.91219	114.2	85.8	10.42	3.2	96.1	114.8	116.6	84.3	88.2	16411.4	19618	19914.9	14398.3	15064.5	1090	3730.8	19914.9	3405.2	11865.2	13	13	13	13	13		other metabolic processes	cytosol	other molecular function	Pf01075	[GO:0005829]; GO:0110165; GO:0005737; GO:0005575; GO:0005622 [GO:0008713]; GO:0008920; GO:0016757; GO:0016740; GO:0003824; GO:0003674 [GO:0009244]; GO:0009312; GO:0046401; GO:0009103; GO:0009311; GO:0016051; GO:0008653; GO:0000271; GO:0008610; GO:1901137; GO:0005975; GO:1901576; GO:0043170; GO:1903509; GO:0005976; GO:0009059; GO:0006629; GO:1901135; GO:0044238; GO:0071704; GO:0009058; GO:0044249;…		VC_0236		Q9KVB0; vch:VC_0236
High	Q9KS85	DnaK-related protein OS=Vibrio cholerae serotype O1 (strain ATCC 39315 / El Tor Inaba N16961) OX=243277 GN=VC_1374 PE=3 SV=1	0	61.061	24	11	14	11	631	68.2	5.22	1.383	0.47	0.352922	0.87054	116.1	83.9	19.31	4.14	132.5	113.6	89.4	79.8	84.6	14519.2	12447.5	9797.5	8743.1	9269.8	964.3	2367.2	9797.5	2067.7	7301.1	11	11	11	11	11		protein metabolism;other metabolic processes	cytosol	other molecular function	Pf00012	[GO:0005524]; GO:0032559; GO:0035639; GO:0030554; GO:0032555; GO:0043168; GO:1901265; GO:0017076; GO:0032553; GO:0043167; GO:0097159; GO:0000166; GO:0097367; GO:0005488; GO:1901363; GO:0003674; GO:0036094 [GO:0005829]; GO:0110165; GO:0005737; GO:0005575; GO:0005622 [GO:0016887]; GO:0017111; GO:0140657; GO:0016462; GO:0003674; GO:0016818; GO:0016817; GO:0016787; GO:0003824 [GO:0031072]; GO:0005515…		VC_1374		Q9KS85; vch:VC_1374
High	Q9KMP1	Uncharacterized protein OS=Vibrio cholerae serotype O1 (strain ATCC 39315 / El Tor Inaba N16961) OX=243277 GN=VC_A0283 PE=4 SV=1	0	61.023	31	17	21	17	407	46.7	6.84	2.456	1.3	0.00594544	0.102542	142.1	57.9	18.27	0.5	114.9	123.6	160.7	50.2	50.5	12380.3	13316.1	17311.5	5403.9	5442.1	822.3	2532.4	17311.5	1278	4286.3	14	14	14	14	14								VC_A0283		Q9KMP1; vch:VC_A0283
High	Q9KPS3	FAD:protein FMN transferase OS=Vibrio cholerae serotype O1 (strain ATCC 39315 / El Tor Inaba N16961) OX=243277 GN=VC_2289 PE=3 SV=1	0	60.93	41	13	23	13	367	40.8	5.03	1.001	0	0.923623	0.98845	100	100	5.24	1.83	93.3	101.3	103	99.9	102.5	11920.7	12951.6	13162.1	12772.7	13108.3	791.7	2463.1	13162.1	3020.7	10324.4	14	14	14	14	14				other molecular function	Pf02424	[GO:0016740]; GO:0003824; GO:0003674 [GO:0046872]; GO:0043169; GO:0043167; GO:0005488; GO:0003674		VC_2289		Q9KPS3; vch:VC_2289
High	Q9KPJ1	Glutamate synthase, large subunit OS=Vibrio cholerae serotype O1 (strain ATCC 39315 / El Tor Inaba N16961) OX=243277 GN=VC_2376 PE=3 SV=1	0	60.684	16	17	24	17	1487	163.4	6.28	0.804	-0.31	0.429642	0.918888	89.2	110.8	19.87	27.53	100.5	93.9	67.7	142.1	95.8	10998.3	10267.9	7404.8	15549.3	10481.9	730.5	1952.7	7404.8	3677.4	8255.8	16	16	16	16	16		other metabolic processes		other molecular function	Pf00310, Pf01493, Pf01645, Pf04898	[GO:0006537]; GO:0006536; GO:0009084; GO:0043604; GO:0043650; GO:0009064; GO:0043603; GO:0043648; GO:1901607; GO:0044271; GO:0046394; GO:1901605; GO:0006807; GO:0019752; GO:0008652; GO:0034641; GO:0044249; GO:0016053; GO:0006520; GO:0008152; GO:0043436; GO:1901566; GO:0044237; GO:0009058; GO:0006082; GO:0044283; GO:1901576; GO:0044238; GO:1901564; GO:0008150; GO:0009987; GO:0044281; GO:0071704 [G…		VC_2376		Q9KPJ1; vch:VC_2376
High	Q9KVG7	Cyclic GMP-AMP synthase OS=Vibrio cholerae serotype O1 (strain ATCC 39315 / El Tor Inaba N16961) OX=243277 GN=dncV PE=1 SV=1	0	60.358	45	18	22	18	436	49.3	5.82	1.141	0.19	0.749726	0.981197	106.6	93.4	25.18	5.47	81.3	103.1	134.6	87	94	15204.9	19284.9	25163.8	16262.9	17571.8	1009.9	3667.5	25163.8	3846.1	13840	17	17	17	17	17		other metabolic processes;stress response;other biological processes		other molecular function	Pf21654, Pf21713	[GO:0005524]; GO:0032559; GO:0035639; GO:0030554; GO:0032555; GO:0043168; GO:1901265; GO:0017076; GO:0032553; GO:0043167; GO:0097159; GO:0000166; GO:0097367; GO:0005488; GO:1901363; GO:0003674; GO:0036094 [GO:0005525]; GO:0032561; GO:0035639; GO:0019001; GO:0032555; GO:0043168; GO:1901265; GO:0017076; GO:0032553; GO:0043167; GO:0097159; GO:0000166; GO:0097367; GO:0005488; GO:1901363; GO:0003674; …		VC_0179	dncV	Q9KVG7; vch:VC_0179
High	Q9KPI8	5'-methylthioadenosine/S-adenosylhomocysteine nucleosidase OS=Vibrio cholerae serotype O1 (strain ATCC 39315 / El Tor Inaba N16961) OX=243277 GN=mtnN PE=1 SV=1	0	60.315	39	5	18	5	231	24.5	4.92	1.012	0.02	0.950436	0.991992	100.6	99.4	19.09	17.46	83.4	98.5	121.8	86	110.2	12138.3	14328.6	17719.7	12510.9	16034.9	806.2	2724.9	17719.7	2958.8	12629.5	8	8	8	8	8		other metabolic processes	cytosol	other molecular function	Pf01048	[GO:0005829]; GO:0110165; GO:0005737; GO:0005575; GO:0005622 [GO:0008782]; GO:0016799; GO:0016798; GO:0016787; GO:0003824; GO:0003674 [GO:0008930]; GO:0008477; GO:0016799; GO:0016798; GO:0016787; GO:0003824; GO:0003674 [GO:0009164]; GO:0009116; GO:0034656; GO:1901565; GO:1901658; GO:0055086; GO:1901564; GO:1901657; GO:0034655; GO:0044282; GO:1901575; GO:1901136; GO:0006139; GO:0044281; GO:0006807…		VC_2379	mtnN	Q9KPI8; vch:VC_2379
High	Q9KRY6	RNA chaperone ProQ OS=Vibrio cholerae serotype O1 (strain ATCC 39315 / El Tor Inaba N16961) OX=243277 GN=proQ PE=3 SV=1	0	60.242	53	10	28	10	208	23.2	9.41	1.685	0.75	0.119742	0.625478	125.5	74.5	20.72	1.12	127.9	131.9	88.4	75.3	76.5	34214.1	35298.2	23651.8	20147.8	20468.7	2272.4	6712.8	23651.8	4764.9	16121.6	12	12	12	12	12		other biological processes	cytosol	nucleic acid binding activity	Pf04352, Pf17516	[GO:0005829]; GO:0110165; GO:0005737; GO:0005575; GO:0005622 [GO:0010608]; GO:0010468; GO:0010556; GO:0031326; GO:0060255; GO:0009889; GO:0031323; GO:0019222; GO:0050794; GO:0050789; GO:0065007; GO:0008150 [GO:0033592]; GO:0003727; GO:0140666; GO:0003723; GO:0003676; GO:0097159; GO:0005488; GO:0003674 [GO:0034057]; GO:0003725; GO:0003727; GO:0003723; GO:0003676; GO:0097159; GO:0005488; GO:0003674	69719860	VC_1497	proQ	Q9KRY6; vch:VC_1497
High	Q9KR13	Cell division coordinator CpoB OS=Vibrio cholerae serotype O1 (strain ATCC 39315 / El Tor Inaba N16961) OX=243277 GN=cpoB PE=3 SV=1	0	60.012	38	12	15	12	254	28.1	6.62	0.966	-0.05	0.834407	0.983654	98.3	101.7	37.74	4.96	70.4	92.3	145.9	92.3	99	8230.6	10794.4	17054.7	10790.7	11575	546.6	2052.8	17054.7	2552	9116.7	12	12	12	12	12		cell cycle OR cell proliferation;cell organization and biogenesis	other cell component		Pf13174, Pf16331	[GO:0030288]; GO:0042597; GO:0030313; GO:0110165; GO:0031975; GO:0005575 [GO:0043093]; GO:0000910; GO:0022414; GO:0019954; GO:0032505; GO:0022402; GO:0051301; GO:0008150; GO:0000003; GO:0009987; GO:0007049 [GO:0070206]; GO:0051259; GO:0065003; GO:0022607; GO:0043933; GO:0016043; GO:0044085; GO:0071840; GO:0009987; GO:0008150	69719535	VC_1834	cpoB	Q9KR13; vch:VC_1834
High	Q9KNF3	HTH-type transcriptional regulator MalT OS=Vibrio cholerae serotype O1 (strain ATCC 39315 / El Tor Inaba N16961) OX=243277 GN=malT PE=3 SV=2	0	59.991	20	15	20	15	902	103.5	6.46	0.619	-0.69	0.10472	0.588551	76.4	123.6	21.37	5.03	84.8	84.6	56.8	132	141.8	9628	9612.8	6450.9	14996.4	16102.2	639.5	1828.1	6450.9	3546.6	12682.5	14	14	14	14	14		other metabolic processes;other biological processes		nucleic acid binding activity;other molecular function	Pf00196	[GO:0003677]; GO:0003676; GO:0097159; GO:0005488; GO:0003674 [GO:0003700]; GO:0140110; GO:0006355; GO:0003674; GO:0010468; GO:2001141; GO:0010556; GO:0051252; GO:0031326; GO:0060255; GO:0019219; GO:0009889; GO:0031323; GO:0019222; GO:0051171; GO:0080090; GO:0050794; GO:0050789; GO:0065007; GO:0008150 [GO:0005524]; GO:0032559; GO:0035639; GO:0030554; GO:0032555; GO:0043168; GO:1901265; GO:0017076;…		VC_A0011	malT	Q9KNF3; vch:VC_A0011
High	Q9KQ36	DUF2066 domain-containing protein OS=Vibrio cholerae serotype O1 (strain ATCC 39315 / El Tor Inaba N16961) OX=243277 GN=VC_2168 PE=4 SV=1	0	59.98	39	11	25	11	382	42.1	4.84	1.734	0.79	0.0996859	0.573323	126.8	73.2	30.7	6.88	155.3	122	81.9	73.9	67	30258.5	23765.1	15955.1	14392.9	13057.2	2009.7	4519.5	15955.1	3403.9	10284.2	11	11	11	11	11					Pf09839			VC_2168		Q9KQ36; vch:VC_2168
High	Q9KQB5	Succinate--CoA ligase [ADP-forming] subunit beta OS=Vibrio cholerae serotype O1 (strain ATCC 39315 / El Tor Inaba N16961) OX=243277 GN=sucC PE=3 SV=1	0	59.896	40	13	25	13	388	41.4	5.5	0.459	-1.12	0.0102856	0.146372	63	137	8.28	6.58	68.1	73.2	62	155.2	141.4	11180.4	12030.5	10188.2	25496.2	23228.2	742.6	2287.9	10188.2	6029.8	18295.1	12	12	12	12	12		other metabolic processes	cytosol;other cell component	other molecular function	Pf00549, Pf08442	[GO:0000287]; GO:0046872; GO:0043169; GO:0043167; GO:0005488; GO:0003674 [GO:0004775]; GO:0004774; GO:0016878; GO:0016877; GO:0016874; GO:0003824; GO:0003674 [GO:0004776]; GO:0004774; GO:0016878; GO:0016877; GO:0016874; GO:0003824; GO:0003674 [GO:0005524]; GO:0032559; GO:0035639; GO:0030554; GO:0032555; GO:0043168; GO:1901265; GO:0017076; GO:0032553; GO:0043167; GO:0097159; GO:0000166; GO:0097367…	69719292	VC_2085	sucC	Q9KQB5; vch:VC_2085
High	Q9KQG2	Aspartate-semialdehyde dehydrogenase 1 OS=Vibrio cholerae serotype O1 (strain ATCC 39315 / El Tor Inaba N16961) OX=243277 GN=asd1 PE=1 SV=1	0	59.74	42	11	27	11	370	40.5	5.92	0.691	-0.53	0.203352	0.74866	81.7	118.3	21.59	6.78	100.1	86.1	64.3	118.8	130.7	12637.9	10866.2	8121	14992	16502.1	839.4	2066.5	8121	3545.6	12997.5	12	12	12	12	12		other metabolic processes		other molecular function	Pf01118, Pf02774	[GO:0004073]; GO:0016620; GO:0016903; GO:0016491; GO:0003824; GO:0003674 [GO:0009088]; GO:0006566; GO:0009067; GO:0009066; GO:1901607; GO:1901605; GO:0008652; GO:0006520; GO:0046394; GO:1901566; GO:0019752; GO:0044238; GO:1901564; GO:0016053; GO:1901576; GO:0043436; GO:0008152; GO:0006807; GO:0071704; GO:0006082; GO:0044249; GO:0044283; GO:0009058; GO:0008150; GO:0044237; GO:0044281; GO:0009987 […	69719341	VC_2036	asd1	Q9KQG2; vch:VC_2036
High	Q9KRZ7	ATP-binding protein Uup OS=Vibrio cholerae serotype O1 (strain ATCC 39315 / El Tor Inaba N16961) OX=243277 GN=uup PE=3 SV=1	0	59.732	26	16	24	16	639	72	5.24	1.53	0.61	0.211173	0.763362	121	79	13.68	2.02	130.9	116.9	99.3	75.3	77.5	23527.2	21023.4	17850	13544.7	13937.8	1562.6	3998.1	17850	3203.3	10977.8	15	15	15	15	15		DNA metabolism;other metabolic processes;stress response	other cell component	translation activity;nucleic acid binding activity;other molecular function	Pf00005, Pf12848, Pf16326	[GO:0003677]; GO:0003676; GO:0097159; GO:0005488; GO:0003674 [GO:0005524]; GO:0032559; GO:0035639; GO:0030554; GO:0032555; GO:0043168; GO:1901265; GO:0017076; GO:0032553; GO:0043167; GO:0097159; GO:0000166; GO:0097367; GO:0005488; GO:1901363; GO:0003674; GO:0036094 [GO:0005737]; GO:0110165; GO:0005622; GO:0005575 [GO:0006281]; GO:0006259; GO:0006974; GO:0090304; GO:0033554; GO:0006139; GO:0043170…		VC_1486	uup	Q9KRZ7; vch:VC_1486
High	Q9KM60	Ribosome biogenesis GTPase A OS=Vibrio cholerae serotype O1 (strain ATCC 39315 / El Tor Inaba N16961) OX=243277 GN=VC_A0528 PE=3 SV=1	0	59.573	39	10	22	10	314	35.9	8	0.786	-0.35	0.388099	0.897194	88	112	17.84	12.24	102.5	91.7	71.4	127.3	107	13707.9	12262.9	9546.9	17017.7	14306.6	910.4	2332.1	9546.9	4024.7	11268.2	11	11	11	11	11		protein metabolism;other metabolic processes	other cell component	other molecular function	Pf01926	[GO:0003924]; GO:0017111; GO:0016462; GO:0016818; GO:0016817; GO:0016787; GO:0003824; GO:0003674 [GO:0005525]; GO:0032561; GO:0035639; GO:0019001; GO:0032555; GO:0043168; GO:1901265; GO:0017076; GO:0032553; GO:0043167; GO:0097159; GO:0000166; GO:0097367; GO:0005488; GO:1901363; GO:0003674; GO:0036094 [GO:0005737]; GO:0110165; GO:0005622; GO:0005575 [GO:0006412]; GO:0009059; GO:0019538; GO:0043043…	69722262	VC_A0528		Q9KM60; vch:VC_A0528
High	Q9KSG3	Aminotransferase OS=Vibrio cholerae serotype O1 (strain ATCC 39315 / El Tor Inaba N16961) OX=243277 GN=VC_1293 PE=3 SV=1	0	59.471	39	12	18	12	413	44.9	5.5	0.357	-1.49	0.000756443	0.019083	52.6	147.4	17.05	7.82	48.8	57.8	68.7	153.4	171.4	6130.4	7272.1	8632	19285.2	21543.5	407.2	1383	8632	4560.9	16968.2	13	13	13	13	13		other metabolic processes	cytosol	other molecular function	Pf00155	[GO:0004069]; GO:0008483; GO:0016769; GO:0016740; GO:0003824; GO:0003674 [GO:0004838]; GO:0070547; GO:0008483; GO:0016769; GO:0016740; GO:0003824; GO:0003674 [GO:0005829]; GO:0110165; GO:0005737; GO:0005575; GO:0005622 [GO:0030170]; GO:0043168; GO:0070279; GO:0043167; GO:0019842; GO:0097159; GO:1901363; GO:0005488; GO:0036094; GO:0003674 [GO:0033585]; GO:0009094; GO:0046417; GO:0006558; GO:000909…		VC_1293		Q9KSG3; vch:VC_1293
High	Q9KM40	PhnA protein OS=Vibrio cholerae serotype O1 (strain ATCC 39315 / El Tor Inaba N16961) OX=243277 GN=VC_A0549 PE=4 SV=1	0	59.417	46	10	27	10	191	21.4	5.17	0.971	-0.04	0.847312	0.983654	98.5	101.5	6.27	0.66	99.8	103.2	91.3	102.3	103.3	24409.2	25240.5	22321.4	25023.8	25258.6	1621.2	4800.1	22321.4	5918.1	19894.3	13	13	13	13	13			cytosol		Pf03831, Pf08274	[GO:0005829]; GO:0110165; GO:0005737; GO:0005575; GO:0005622		VC_A0549		Q9KM40; vch:VC_A0549
High	H9L4R0	Mannosyl-transferase OS=Vibrio cholerae serotype O1 (strain ATCC 39315 / El Tor Inaba N16961) OX=243277 GN=VC_0260 PE=3 SV=1	0	59.312	26	13	17	13	621	69.2	7.55	1.1	0.14	0.839082	0.983654	104.8	95.2	9.94	15.01	103.9	113.3	92.8	105.1	84.9	11945.4	13033.4	10673.8	12081.5	9763.4	793.4	2478.6	10673.8	2857.3	7689.9	13	13	13	13	13			other membranes	other molecular function	Pf02719	[GO:0008757]; GO:0008168; GO:0016741; GO:0016740; GO:0003824; GO:0003674 [GO:0016020]; GO:0110165; GO:0005575		VC_0260		H9L4R0; vch:VC_0260
High	O30862	Protein GrpE OS=Vibrio cholerae serotype O1 (strain ATCC 39315 / El Tor Inaba N16961) OX=243277 GN=grpE PE=3 SV=2	0	59.249	52	14	44	14	200	22.6	4.68	0.69	-0.53	0.202569	0.748257	81.7	118.3	13.02	2.6	81.6	81	101.1	120.4	116	16662.4	16539.7	20647.3	24582.9	23696.7	1106.7	3145.4	20647.3	5813.8	18664.1	15	15	15	15	15	Met-loss [N-Term]	protein metabolism;other metabolic processes	cytosol	other molecular function	Pf01025	[GO:0000774]; GO:0030554; GO:0060590; GO:0017076; GO:0098772; GO:0000166; GO:0003674; GO:1901265; GO:1901363; GO:0097159; GO:0036094; GO:0005488 [GO:0005829]; GO:0110165; GO:0005737; GO:0005575; GO:0005622 [GO:0006457]; GO:0009987; GO:0051604; GO:0008150; GO:0019538; GO:0010467; GO:0043170; GO:0044238; GO:1901564; GO:0009059; GO:0071704; GO:0008152; GO:0006807; GO:0044249; GO:1901576; GO:0009058;…	69720431	VC_0854	grpE	O30862; O34240; Q9KTP7; vch:VC_0854
High	Q9KU78	tRNA pseudouridine synthase B OS=Vibrio cholerae serotype O1 (strain ATCC 39315 / El Tor Inaba N16961) OX=243277 GN=truB PE=3 SV=1	0	58.856	52	11	16	11	312	34.5	6.02	0.931	-0.1	0.743426	0.981197	96.4	103.6	25.98	14.72	82.2	90.6	131.5	87.7	108	7547	8310.7	12065	8045.2	9915	501.2	1580.5	12065	1902.7	7809.3	13	13	13	13	13		RNA metabolism OR transcription;other metabolic processes		nucleic acid binding activity;other molecular function	Pf01509, Pf09157, Pf16198	[GO:0003723]; GO:0003676; GO:0097159; GO:0005488; GO:0003674 [GO:0006400]; GO:0008033; GO:0009451; GO:0006399; GO:0034470; GO:0016070; GO:0043412; GO:0034660; GO:0006396; GO:0090304; GO:0043170; GO:0010467; GO:0006139; GO:0071704; GO:0009059; GO:0006725; GO:0034641; GO:0044238; GO:0046483; GO:1901360; GO:0008152; GO:0044249; GO:1901576; GO:0044237; GO:0006807; GO:0008150; GO:0009058; GO:0009987 […		VC_0645	truB	Q9KU78; vch:VC_0645
High	Q9KUR4	Probable Fe(2+)-trafficking protein OS=Vibrio cholerae serotype O1 (strain ATCC 39315 / El Tor Inaba N16961) OX=243277 GN=VC_0451 PE=3 SV=1	0	58.735	89	12	29	12	90	10.6	6.54	0.915	-0.13	0.702391	0.981197	95.5	104.5	38.71	2.07	69.3	89.6	145.1	96.6	99.4	19756.6	25557.8	41369.6	27539.7	28355.9	1312.2	4860.4	41369.6	6513.1	22333.8	15	15	15	15	15		stress response	cytosol	other molecular function	Pf04362	[GO:0005506]; GO:0046914; GO:0046872; GO:0043169; GO:0043167; GO:0005488; GO:0003674 [GO:0005829]; GO:0110165; GO:0005737; GO:0005575; GO:0005622 [GO:0034599]; GO:0006979; GO:0062197; GO:0006950; GO:0033554; GO:0070887; GO:0050896; GO:0051716; GO:0042221; GO:0008150; GO:0009987	69720781	VC_0451		Q9KUR4; vch:VC_0451
High	P0C6C8	Ferric uptake regulation protein OS=Vibrio cholerae serotype O1 (strain ATCC 39315 / El Tor Inaba N16961) OX=243277 GN=fur PE=1 SV=1	0	58.707	59	11	41	11	150	16.9	6.25	0.796	-0.33	0.410023	0.909341	88.6	111.4	32.48	26.26	67.4	86	126.7	89.5	130.4	13273.3	16926.4	24943.5	17629.5	25668.9	881.6	3219	24943.5	4169.3	20217.4	11	11	11	11	11	Met-loss [N-Term]	other biological processes	cytosol	nucleic acid binding activity;other molecular function	Pf01475	[GO:0000976]; GO:0001067; GO:1990837; GO:0003676; GO:0003690; GO:0043565; GO:0097159; GO:0003677; GO:0005488; GO:0003674 [GO:0003700]; GO:0140110; GO:0006355; GO:0003674; GO:0010468; GO:2001141; GO:0010556; GO:0051252; GO:0031326; GO:0060255; GO:0019219; GO:0009889; GO:0031323; GO:0019222; GO:0051171; GO:0080090; GO:0050794; GO:0050789; GO:0065007; GO:0008150 [GO:0005829]; GO:0110165; GO:0005737;…	69719273	VC_2106	fur	P0C6C8; P33087; Q9KQ94; vch:VC_2106
High	Q9KUF6	Protease DegS OS=Vibrio cholerae serotype O1 (strain ATCC 39315 / El Tor Inaba N16961) OX=243277 GN=VC_0565 PE=3 SV=1	0	58.476	31	12	22	12	352	37.5	8.25	1.133	0.18	0.766572	0.981197	106.2	93.8	20.61	11.85	120.9	108.1	79.5	103.8	87.7	22573.7	20192.8	14846.7	19386.6	16388.4	1499.3	3840.2	14846.7	4584.9	12907.9	14	14	14	14	14		protein metabolism		other molecular function	Pf13180, Pf13365	[GO:0004252]; GO:0004175; GO:0008236; GO:0008233; GO:0017171; GO:0016787; GO:0140096; GO:0003824; GO:0003674 [GO:0006508]; GO:0019538; GO:0043170; GO:0044238; GO:1901564; GO:0071704; GO:0008152; GO:0006807; GO:0008150	69720673	VC_0565		Q9KUF6; vch:VC_0565
High	Q9KPD1	Phosphate transport regulator OS=Vibrio cholerae serotype O1 (strain ATCC 39315 / El Tor Inaba N16961) OX=243277 GN=VC_2441 PE=3 SV=1	0	58.392	44	11	23	11	228	26.1	5.71	1.372	0.46	0.366024	0.881317	115.7	84.3	13.08	1.41	124.7	113.7	95.9	83.7	82	24672	22482.7	18960	16553.8	16226	1638.6	4275.6	18960	3914.9	12780	12	12	12	12	12					Pf01865			VC_2441		Q9KPD1; vch:VC_2441
High	Q9KPM3	PilZ domain-containing protein OS=Vibrio cholerae serotype O1 (strain ATCC 39315 / El Tor Inaba N16961) OX=243277 GN=VC_2344 PE=4 SV=1	0	58.062	20	15	16	15	779	89.2	8.24	0.9	-0.15	0.664006	0.981197	94.7	105.3	11.26	7.78	82.6	97.4	103.2	114.4	102.5	10432.3	12306.1	13033.7	14453.1	12946.6	692.9	2340.3	13033.7	3418.1	10197.1	15	15	15	15	15				other molecular function	Pf07238	[GO:0035438]; GO:0030551; GO:0032561; GO:0043168; GO:0000166; GO:0019001; GO:0032555; GO:0043167; GO:1901265; GO:1901363; GO:0017076; GO:0032553; GO:0005488; GO:0097159; GO:0036094; GO:0097367; GO:0003674		VC_2344		Q9KPM3; vch:VC_2344
High	Q9KM72	PTS system fructose-specific EIIB'BC component OS=Vibrio cholerae serotype O1 (strain ATCC 39315 / El Tor Inaba N16961) OX=243277 GN=fruA PE=2 SV=1	0	57.963	23	11	14	11	580	59.6	8.35	0.741	-0.43	0.294434	0.823177	85.1	114.9	31.98	38.68	66.3	81.9	122.1	83.4	146.3	6497.5	8031.2	11973.7	8182.9	14343.9	431.5	1527.3	11973.7	1935.2	11297.6	10	10	10	10	10		other metabolic processes;transport	plasma membrane;other membranes	transporter activity;kinase activity	Pf02302, Pf02378	[GO:0005351]; GO:0005402; GO:0015295; GO:0015144; GO:0015294; GO:0015078; GO:0022857; GO:0034219; GO:0008324; GO:0015293; GO:0022853; GO:0022890; GO:1902600; GO:0005215; GO:0055085; GO:0008643; GO:0015075; GO:0098655; GO:0015291; GO:0022804; GO:0015318; GO:0098662; GO:0003674; GO:0006810; GO:0009987; GO:0071702; GO:0034220; GO:0006812; GO:0098660; GO:0051234; GO:0008150; GO:0006811; GO:0051179 [G…		VC_A0516	fruA	Q9KM72; vch:VC_A0516
High	Q9KP99	VisC protein OS=Vibrio cholerae serotype O1 (strain ATCC 39315 / El Tor Inaba N16961) OX=243277 GN=VC_2474 PE=3 SV=1	0	57.915	36	14	19	14	409	45.1	6.64	0.944	-0.08	0.777022	0.981197	97.1	102.9	11.83	5.92	94	92.7	113.8	95.6	103.9	13111.2	12918.8	15871.1	13325.6	14490.2	870.8	2456.8	15871.1	3151.5	11412.8	15	15	15	15	15		other metabolic processes		other molecular function	Pf01494	[GO:0006744]; GO:0006743; GO:1901663; GO:1901661; GO:0042181; GO:0042180; GO:0044249; GO:0044283; GO:1901576; GO:0044237; GO:0044281; GO:0071704; GO:0009058; GO:0008152; GO:0009987; GO:0008150 [GO:0016709]; GO:0004497; GO:0016705; GO:0016491; GO:0003824; GO:0003674 [GO:0019168]; GO:0016491; GO:0003824; GO:0003674 [GO:0071949]; GO:0050660; GO:0000166; GO:0043168; GO:1901265; GO:1901363; GO:0043167…		VC_2474		Q9KP99; vch:VC_2474
High	Q9KVU6	Trk system potassium uptake protein TrkA OS=Vibrio cholerae serotype O1 (strain ATCC 39315 / El Tor Inaba N16961) OX=243277 GN=VC_0043 PE=4 SV=1	0	57.896	28	13	21	13	458	50.1	5.26	1.587	0.67	0.171831	0.714206	122.7	77.3	18.19	7.66	128.2	124.4	90.4	82.7	74.2	15797.8	15328.8	11143.4	10196.7	9148.7	1049.2	2915.2	11143.4	2411.5	7205.7	14	14	14	14	14		transport	plasma membrane;other membranes	transporter activity	Pf02080, Pf02254	[GO:0005886]; GO:0016020; GO:0071944; GO:0110165; GO:0005575 [GO:0006813]; GO:0030001; GO:0006812; GO:0006811; GO:0006810; GO:0051234; GO:0051179; GO:0008150 [GO:0015079]; GO:0046873; GO:1901702; GO:0071805; GO:0008324; GO:0022890; GO:0030001; GO:0022857; GO:0006813; GO:0098655; GO:0098662; GO:0015075; GO:0015318; GO:0006812; GO:0005215; GO:0055085; GO:0034220; GO:0098660; GO:0006811; GO:0003674;…	69721198	VC_0043		Q9KVU6; vch:VC_0043
High	P0C6E0	Na(+)-translocating NADH-quinone reductase subunit C OS=Vibrio cholerae serotype O1 (strain ATCC 39315 / El Tor Inaba N16961) OX=243277 GN=nqrC PE=1 SV=1	0	57.825	39	13	44	13	257	27.6	6.81	0.714	-0.49	0.242673	0.794853	83.3	116.7	32.28	8.75	65.2	82.2	121.7	108.3	122.6	20481.2	25813.1	38202.2	33991.3	38472.9	1360.3	4909	38202.2	8038.9	30302.2	13	13	13	13	13		transport	plasma membrane;other membranes	other molecular function	Pf04205	[GO:0005886]; GO:0016020; GO:0071944; GO:0110165; GO:0005575 [GO:0006814]; GO:0030001; GO:0006812; GO:0006811; GO:0006810; GO:0051234; GO:0051179; GO:0008150 [GO:0010181]; GO:0032553; GO:0043168; GO:0000166; GO:0097367; GO:0043167; GO:1901265; GO:1901363; GO:0005488; GO:0097159; GO:0036094; GO:0003674 [GO:0016655]; GO:0016651; GO:0016491; GO:0003824; GO:0003674	69719085	VC_2293	nqrC	P0C6E0; Q9X4Q5; vch:VC_2293
High	Q9KMW4	ATP-dependent RNA helicase RhlE OS=Vibrio cholerae serotype O1 (strain ATCC 39315 / El Tor Inaba N16961) OX=243277 GN=rhlE PE=3 SV=1	0	57.799	40	16	20	16	451	49	9.95	0.942	-0.09	0.772273	0.981197	97	103	7.65	7.13	93.4	95.7	107.5	96.6	106.9	12362.8	12665.8	14228.2	12788.3	14145.8	821.1	2408.7	14228.2	3024.4	11141.6	16	16	16	16	16	Met-loss [N-Term]	cell organization and biogenesis	cytosol	nucleic acid binding activity;other molecular function	Pf00270, Pf00271	[GO:0000027]; GO:0022618; GO:0042255; GO:0042273; GO:0065003; GO:0071826; GO:0022613; GO:0140694; GO:0042254; GO:0022607; GO:0043933; GO:0044085; GO:0070925; GO:0016043; GO:0071840; GO:0006996; GO:0009987; GO:0008150 [GO:0003676]; GO:0097159; GO:0005488; GO:0003674 [GO:0003724]; GO:0004386; GO:0008186; GO:0140098; GO:0140640; GO:0140657; GO:0003824; GO:0003674 [GO:0005524]; GO:0032559; GO:0035639…		VC_A0204	rhlE	Q9KMW4; vch:VC_A0204
High	Q9KUF5	Protease DO OS=Vibrio cholerae serotype O1 (strain ATCC 39315 / El Tor Inaba N16961) OX=243277 GN=VC_0566 PE=3 SV=1	0	57.795	32	14	23	14	456	48.3	5.94	0.302	-1.73	9.70972e-05	0.00316994	46.4	153.6	15.36	1.59	45.3	51.6	61.4	172.8	168.9	7362.5	8381.6	9974.9	28075.2	27449.9	489	1594	9974.9	6639.7	21620.2	14	14	14	14	14		protein metabolism;other metabolic processes	other cell component	other molecular function	Pf00595, Pf13180, Pf13365	[GO:0004252]; GO:0004175; GO:0008236; GO:0008233; GO:0017171; GO:0016787; GO:0140096; GO:0003824; GO:0003674 [GO:0006515]; GO:0051603; GO:0006508; GO:0030163; GO:0019538; GO:0009057; GO:1901565; GO:0043170; GO:0044238; GO:1901564; GO:1901575; GO:0071704; GO:0008152; GO:0006807; GO:0009056; GO:0008150 [GO:0042597]; GO:0110165; GO:0005575		VC_0566		Q9KUF5; vch:VC_0566
High	Q9KPZ5	beta-N-acetylhexosaminidase OS=Vibrio cholerae serotype O1 (strain ATCC 39315 / El Tor Inaba N16961) OX=243277 GN=VC_2217 PE=3 SV=1	0	57.79	19	17	20	17	883	97.8	5.29	0.335	-1.58	0.000365328	0.0101379	50.2	149.8	25.85	1.91	58	60.2	36.1	175.2	170.5	6815.3	7083.8	4250.4	20594.4	20046.1	452.6	1347.2	4250.4	4870.5	15788.8	15	15	15	15	15		other metabolic processes	other membranes;other cytoplasmic organelle	other molecular function	Pf00728, Pf02838, Pf03173, Pf03174	[GO:0004563]; GO:0015929; GO:0004553; GO:0016798; GO:0016787; GO:0003824; GO:0003674 [GO:0005764]; GO:0000323; GO:0005773; GO:0043231; GO:0005737; GO:0043227; GO:0043229; GO:0110165; GO:0005622; GO:0043226; GO:0005575 [GO:0005975]; GO:0044238; GO:0071704; GO:0008152; GO:0008150 [GO:0006689]; GO:0001573; GO:0046479; GO:0046514; GO:0006672; GO:0006687; GO:0019377; GO:0030149; GO:0006665; GO:0043603…		VC_2217		Q9KPZ5; vch:VC_2217
High	Q9KV40	UDP-N-acetylenolpyruvoylglucosamine reductase OS=Vibrio cholerae serotype O1 (strain ATCC 39315 / El Tor Inaba N16961) OX=243277 GN=murB PE=1 SV=2	0	57.728	29	10	16	10	347	38.2	5.49	1.226	0.29	0.583597	0.980974	110.2	89.8	15.93	9.93	108.4	124.3	90	82.4	94.9	16484	18898.1	13691	12529.6	14422	1094.8	3593.9	13691	2963.2	11359.1	10	10	10	10	10		cell cycle OR cell proliferation;cell organization and biogenesis;other metabolic processes;other biological processes	cytosol	other molecular function	Pf01565, Pf02873	[GO:0005829]; GO:0110165; GO:0005737; GO:0005575; GO:0005622 [GO:0007049]; GO:0009987; GO:0008150 [GO:0008360]; GO:0022604; GO:0065008; GO:0022603; GO:0065007; GO:0050793; GO:0008150; GO:0050789 [GO:0008762]; GO:0016616; GO:0016614; GO:0016491; GO:0003824; GO:0003674 [GO:0009252]; GO:0000270; GO:0006024; GO:0044038; GO:0009273; GO:0030203; GO:0006023; GO:0009059; GO:0042546; GO:0006022; GO:190113…		VC_0318	murB	Q9KV40; vch:VC_0318
High	Q9KUU6	Ribonuclease G OS=Vibrio cholerae serotype O1 (strain ATCC 39315 / El Tor Inaba N16961) OX=243277 GN=VC_0419 PE=3 SV=1	0	57.354	33	15	18	15	489	55.3	5.82	1.278	0.35	0.496515	0.951415	112.2	87.8	2.14	7.59	107.9	109	112.4	80.8	90	12012.6	12132.3	12513.1	8994.6	10014.8	797.8	2307.2	12513.1	2127.2	7887.9	13	13	13	13	13	Met-loss [N-Term]	RNA metabolism OR transcription;other metabolic processes	other cell component	nucleic acid binding activity;other molecular function	Pf00575, Pf10150, Pf20833	[GO:0003723]; GO:0003676; GO:0097159; GO:0005488; GO:0003674 [GO:0004540]; GO:0004518; GO:0140098; GO:0016788; GO:0140640; GO:0016787; GO:0003824; GO:0003674 [GO:0005737]; GO:0110165; GO:0005622; GO:0005575 [GO:0006364]; GO:0016072; GO:0034470; GO:0042254; GO:0034660; GO:0006396; GO:0022613; GO:0016070; GO:0010467; GO:0044085; GO:0090304; GO:0009059; GO:0071840; GO:0006139; GO:0043170; GO:0044249…	69720820	VC_0419		Q9KUU6; vch:VC_0419
High	Q9KSE4	Methyl-accepting chemotaxis protein OS=Vibrio cholerae serotype O1 (strain ATCC 39315 / El Tor Inaba N16961) OX=243277 GN=VC_1313 PE=3 SV=1	0	57.218	23	11	26	10	543	59.1	4.83	2.291	1.2	0.0113987	0.155532	139.2	60.8	23.01	5.95	162.9	124.5	103.8	52.1	56.7	13394	10237.6	8530.9	4285.1	4661.6	889.6	1946.9	8530.9	1013.4	3671.6	8	8	8	8	8		signal transduction;other biological processes	other membranes		Pf00015, Pf00672, Pf12729	[GO:0006935]; GO:0042330; GO:0042221; GO:0040011; GO:0009605; GO:0050896; GO:0008150 [GO:0007165]; GO:0009987; GO:0050794; GO:0007154; GO:0023052; GO:0051716; GO:0008150; GO:0050789; GO:0050896; GO:0065007 [GO:0016020]; GO:0110165; GO:0005575		VC_1313		Q9KSE4; vch:VC_1313
High	Q9KTW9	Ancillary SecYEG translocon subunit OS=Vibrio cholerae serotype O1 (strain ATCC 39315 / El Tor Inaba N16961) OX=243277 GN=VC_0761 PE=3 SV=1	0	57.188	60	8	17	8	204	22.3	4.63	0.889	-0.17	0.637686	0.981197	94.1	105.9	9.02	17.81	83.7	99.3	97	123.8	96.1	10354.9	12285.4	11999.8	15314.8	11888.4	687.7	2336.4	11999.8	3621.9	9363.6	10	10	10	10	10			other membranes	other molecular function		[GO:0016020]; GO:0110165; GO:0005575 [GO:0044877]; GO:0005488; GO:0003674		VC_0761		Q9KTW9; vch:VC_0761
High	Q9KR26	PTS system, fructose-specific IIBC component OS=Vibrio cholerae serotype O1 (strain ATCC 39315 / El Tor Inaba N16961) OX=243277 GN=VC_1821 PE=4 SV=1	0	57.109	21	13	28	13	467	47.8	7.39	0.889	-0.17	0.637916	0.981197	94.1	105.9	38.83	3.36	57.7	95.7	131.4	105	110.2	18564.8	30778.9	42281.3	33793.5	35437.7	1233	5853.4	42281.3	7992.1	27911.6	14	14	14	14	14	Met-loss [N-Term]	transport	plasma membrane;other membranes	transporter activity	Pf02302	[GO:0005351]; GO:0005402; GO:0015295; GO:0015144; GO:0015294; GO:0015078; GO:0022857; GO:0034219; GO:0008324; GO:0015293; GO:0022853; GO:0022890; GO:1902600; GO:0005215; GO:0055085; GO:0008643; GO:0015075; GO:0098655; GO:0015291; GO:0022804; GO:0015318; GO:0098662; GO:0003674; GO:0006810; GO:0009987; GO:0071702; GO:0034220; GO:0006812; GO:0098660; GO:0051234; GO:0008150; GO:0006811; GO:0051179 [G…		VC_1821		Q9KR26; vch:VC_1821
High	Q9KRV2	N-acetyl-D-glucosamine kinase OS=Vibrio cholerae serotype O1 (strain ATCC 39315 / El Tor Inaba N16961) OX=243277 GN=nagK PE=3 SV=1	0	56.96	36	11	31	11	302	32.6	5.97	0.576	-0.8	0.0647354	0.482312	73.1	126.9	5	10.52	81.5	76.9	73.8	143.9	123.9	20990.8	19822.9	19006.7	37058.4	31926.1	1394.1	3769.8	19006.7	8764.2	25145.8	11	11	11	11	11	Met-loss [N-Term]	other metabolic processes		kinase activity;other molecular function	Pf00480	[GO:0005524]; GO:0032559; GO:0035639; GO:0030554; GO:0032555; GO:0043168; GO:1901265; GO:0017076; GO:0032553; GO:0043167; GO:0097159; GO:0000166; GO:0097367; GO:0005488; GO:1901363; GO:0003674; GO:0036094 [GO:0006044]; GO:1901071; GO:0006040; GO:1901135; GO:0071704; GO:0008152; GO:0008150 [GO:0008270]; GO:0046914; GO:0046872; GO:0043169; GO:0043167; GO:0005488; GO:0003674 [GO:0009254]; GO:0000270…		VC_1532	nagK	Q9KRV2; vch:VC_1532
High	Q9KT56	Transcriptional regulator, LysR family OS=Vibrio cholerae serotype O1 (strain ATCC 39315 / El Tor Inaba N16961) OX=243277 GN=VC_1049 PE=1 SV=1	0	56.946	50	13	20	13	299	34.2	6.54	1.356	0.44	0.385696	0.896499	115.1	84.9	3.04	1.49	113.9	112.6	107.5	82.1	83.9	10672.9	10549.6	10072.9	7697.8	7861.6	708.9	2006.3	10072.9	1820.5	6192	13	13	13	13	13		RNA metabolism OR transcription;other metabolic processes;other biological processes	other cell component	nucleic acid binding activity;other molecular function	Pf00126, Pf03466	[GO:0000976]; GO:0001067; GO:1990837; GO:0003676; GO:0003690; GO:0043565; GO:0097159; GO:0003677; GO:0005488; GO:0003674 [GO:0001216]; GO:0003700; GO:0045893; GO:0140110; GO:0006355; GO:1902680; GO:0003674; GO:0010468; GO:2001141; GO:0010557; GO:0051254; GO:0010556; GO:0051252; GO:0010604; GO:0031328; GO:0045935; GO:0031326; GO:0060255; GO:0019219; GO:0009893; GO:0009891; GO:0031325; GO:0051173; …		VC_1049		Q9KT56; vch:VC_1049
High	Q9KR86	Periplasmic linker protein, putative OS=Vibrio cholerae serotype O1 (strain ATCC 39315 / El Tor Inaba N16961) OX=243277 GN=VC_1756 PE=3 SV=1	0	56.868	41	13	29	13	364	39.9	8.72	1.167	0.22	0.696256	0.981197	107.7	92.3	4.57	0.51	99.6	107.6	108.2	91.9	92.6	17457.8	18862.4	18963.2	16108.8	16224.4	1159.5	3587.2	18963.2	3809.7	12778.7	14	14	14	14	14		transport;other biological processes	other membranes	transporter activity	Pf16576	[GO:0015562]; GO:0022857; GO:0005215; GO:0055085; GO:0003674; GO:0006810; GO:0009987; GO:0051234; GO:0008150; GO:0051179 [GO:0042221]; GO:0050896; GO:0008150 [GO:1990281]; GO:1902495; GO:0098796; GO:1990351; GO:0032991; GO:0016020; GO:0005575; GO:0110165		VC_1756		Q9KR86; vch:VC_1756
High	Q9KVQ6	Ubiquinone/menaquinone biosynthesis C-methyltransferase UbiE OS=Vibrio cholerae serotype O1 (strain ATCC 39315 / El Tor Inaba N16961) OX=243277 GN=ubiE PE=3 SV=1	0	56.785	49	11	23	11	260	29.2	7.27	1.196	0.26	0.6389	0.981197	108.9	91.1	12.59	10.54	105.5	95.4	122.2	95	81.9	12750.3	11527.6	14772.2	11486.4	9892.3	846.8	2192.3	14772.2	2716.5	7791.5	13	13	13	13	13		other metabolic processes		other molecular function	Pf01209	[GO:0006744]; GO:0006743; GO:1901663; GO:1901661; GO:0042181; GO:0042180; GO:0044249; GO:0044283; GO:1901576; GO:0044237; GO:0044281; GO:0071704; GO:0009058; GO:0008152; GO:0009987; GO:0008150 [GO:0008168]; GO:0016741; GO:0016740; GO:0003824; GO:0003674 [GO:0009060]; GO:0045333; GO:0015980; GO:0006091; GO:0044237; GO:0008152; GO:0009987; GO:0008150 [GO:0009234]; GO:0009233; GO:1901663; GO:1901661…	69718579	VC_0083	ubiE	Q9KVQ6; vch:VC_0083
High	Q9KUD3	ABC transporter, ATP-binding protein OS=Vibrio cholerae serotype O1 (strain ATCC 39315 / El Tor Inaba N16961) OX=243277 GN=VC_0589 PE=4 SV=1	0	56.673	40	12	19	12	305	34.1	8.72	0.873	-0.2	0.596158	0.981197	93.2	106.8	37.51	30.01	63.7	90.1	135.1	83.2	128	6264.1	8858.6	13290.7	8181.2	12587.9	416	1684.7	13290.7	1934.8	9914.5	10	10	10	10	10				other molecular function	Pf00005	[GO:0005524]; GO:0032559; GO:0035639; GO:0030554; GO:0032555; GO:0043168; GO:1901265; GO:0017076; GO:0032553; GO:0043167; GO:0097159; GO:0000166; GO:0097367; GO:0005488; GO:1901363; GO:0003674; GO:0036094 [GO:0016887]; GO:0017111; GO:0140657; GO:0016462; GO:0003674; GO:0016818; GO:0016817; GO:0016787; GO:0003824		VC_0589		Q9KUD3; vch:VC_0589
High	Q9KVF6	DNA 3'-5' helicase OS=Vibrio cholerae serotype O1 (strain ATCC 39315 / El Tor Inaba N16961) OX=243277 GN=VC_0190 PE=3 SV=1	0	56.593	22	15	22	15	723	82	6.02	1.115	0.16	0.806075	0.981197	105.4	94.6	2.18	12.59	106.1	104.3	101.6	102.3	85.6	12080.8	11877	11567.2	11650.5	9745	802.4	2258.7	11567.2	2755.3	7675.4	14	14	14	14	14		cell organization and biogenesis;DNA metabolism;other metabolic processes;stress response	cytosol;other cell component	nucleic acid binding activity;other molecular function	Pf00580, Pf13361, Pf21196	[GO:0000725]; GO:0006281; GO:0006310; GO:0006259; GO:0006974; GO:0090304; GO:0033554; GO:0006139; GO:0043170; GO:0006950; GO:0051716; GO:0006725; GO:0034641; GO:0044238; GO:0046483; GO:1901360; GO:0071704; GO:0050896; GO:0009987; GO:0044237; GO:0006807; GO:0008152; GO:0008150 [GO:0003677]; GO:0003676; GO:0097159; GO:0005488; GO:0003674 [GO:0005524]; GO:0032559; GO:0035639; GO:0030554; GO:0032555;…		VC_0190		Q9KVF6; vch:VC_0190
High	Q9KNX2	ABC transporter, ATP-binding protein OS=Vibrio cholerae serotype O1 (strain ATCC 39315 / El Tor Inaba N16961) OX=243277 GN=VC_2608 PE=4 SV=1	0	56.236	24	14	16	14	664	75.5	6.28	0.988	-0.02	0.891152	0.985045	99.4	100.6	48.59	5.8	65.8	89.1	164.8	86.5	93.9	7404.4	10025.8	18549.9	9738.6	10571.7	491.8	1906.7	18549.9	2303.2	8326.6	13	13	13	13	13				other molecular function	Pf00005, Pf12848	[GO:0005524]; GO:0032559; GO:0035639; GO:0030554; GO:0032555; GO:0043168; GO:1901265; GO:0017076; GO:0032553; GO:0043167; GO:0097159; GO:0000166; GO:0097367; GO:0005488; GO:1901363; GO:0003674; GO:0036094 [GO:0016887]; GO:0017111; GO:0140657; GO:0016462; GO:0003674; GO:0016818; GO:0016817; GO:0016787; GO:0003824		VC_2608		Q9KNX2; vch:VC_2608
High	Q9KUD1	Pantothenate synthetase OS=Vibrio cholerae serotype O1 (strain ATCC 39315 / El Tor Inaba N16961) OX=243277 GN=panC PE=3 SV=1	0	56.117	47	11	43	11	293	32.8	5.01	1.465	0.55	0.265601	0.807719	118.9	81.1	29.71	7.12	139.7	120.5	75	86.5	78.2	41268.5	35615.8	22172.2	25561.5	23109.9	2740.9	6773.2	22172.2	6045.2	18202	13	13	13	13	13		other metabolic processes	cytosol	other molecular function	Pf02569	[GO:0004592]; GO:0016881; GO:0016879; GO:0016874; GO:0003824; GO:0003674 [GO:0005524]; GO:0032559; GO:0035639; GO:0030554; GO:0032555; GO:0043168; GO:1901265; GO:0017076; GO:0032553; GO:0043167; GO:0097159; GO:0000166; GO:0097367; GO:0005488; GO:1901363; GO:0003674; GO:0036094 [GO:0005829]; GO:0110165; GO:0005737; GO:0005575; GO:0005622 [GO:0015940]; GO:0015939; GO:0042364; GO:0042398; GO:0043604…		VC_0591	panC	Q9KUD1; vch:VC_0591
High	Q9KV87	mannose-6-phosphate isomerase OS=Vibrio cholerae serotype O1 (strain ATCC 39315 / El Tor Inaba N16961) OX=243277 GN=VC_0269 PE=3 SV=1	0	56.064	28	11	20	11	399	44.2	6.46	1.044	0.06	0.970532	0.99534	102.1	97.9	9.69	6.16	102.3	110.6	91	102.3	93.8	14465.4	15644.4	12878	14476.9	13267.8	960.7	2975.2	12878	3423.8	10450.1	11	11	11	11	11		other metabolic processes	cytosol	other molecular function	Pf20511, Pf20512, Pf21621	[GO:0004476]; GO:0016861; GO:0016860; GO:0016853; GO:0003824; GO:0003674 [GO:0005829]; GO:0110165; GO:0005737; GO:0005575; GO:0005622 [GO:0005975]; GO:0044238; GO:0071704; GO:0008152; GO:0008150 [GO:0008270]; GO:0046914; GO:0046872; GO:0043169; GO:0043167; GO:0005488; GO:0003674 [GO:0009298]; GO:0009226; GO:0019673; GO:0009225; GO:0034654; GO:1901137; GO:0055086; GO:1901135; GO:0006139; GO:001813…		VC_0269		Q9KV87; vch:VC_0269
High	Q9KVW7	Glycine--tRNA ligase alpha subunit OS=Vibrio cholerae serotype O1 (strain ATCC 39315 / El Tor Inaba N16961) OX=243277 GN=glyQ PE=3 SV=2	0	55.935	39	12	32	12	305	35	5.3	1.312	0.39	0.445898	0.931681	113.5	86.5	24.65	8.47	130.5	115.1	78.6	93.2	82.6	34947.2	30825.7	21056.4	24949	22129.8	2321.1	5862.3	21056.4	5900.4	17430	12	12	12	12	12	Met-loss [N-Term]	protein metabolism;RNA metabolism OR transcription;other metabolic processes	other cell component	other molecular function	Pf02091	[GO:0004820]; GO:0004812; GO:0016875; GO:0140101; GO:0016874; GO:0140098; GO:0003824; GO:0140640; GO:0003674 [GO:0005524]; GO:0032559; GO:0035639; GO:0030554; GO:0032555; GO:0043168; GO:1901265; GO:0017076; GO:0032553; GO:0043167; GO:0097159; GO:0000166; GO:0097367; GO:0005488; GO:1901363; GO:0003674; GO:0036094 [GO:0005737]; GO:0110165; GO:0005622; GO:0005575 [GO:0006426]; GO:0006418; GO:0043039…	69721177	VC_0021	glyQ	Q9KVW7; vch:VC_0021
High	Q9KPB3	GTPase Era OS=Vibrio cholerae serotype O1 (strain ATCC 39315 / El Tor Inaba N16961) OX=243277 GN=era PE=3 SV=3	0	55.854	36	11	26	11	325	37	7.08	1.203	0.27	0.625584	0.981197	109.2	90.8	12.17	16.68	92.7	108	118.4	79.8	101.1	17061.2	19884.4	21796.1	14679.3	18605.4	1133.1	3781.5	21796.1	3471.6	14654.1	14	14	14	14	14		cell organization and biogenesis	plasma membrane;other membranes;cytosol	translation activity;nucleic acid binding activity;other molecular function	Pf01926, Pf07650	[GO:0000028]; GO:0022618; GO:0042255; GO:0042274; GO:0065003; GO:0071826; GO:0022613; GO:0140694; GO:0042254; GO:0022607; GO:0043933; GO:0044085; GO:0070925; GO:0016043; GO:0071840; GO:0006996; GO:0009987; GO:0008150 [GO:0003924]; GO:0017111; GO:0016462; GO:0016818; GO:0016817; GO:0016787; GO:0003824; GO:0003674 [GO:0005525]; GO:0032561; GO:0035639; GO:0019001; GO:0032555; GO:0043168; GO:1901265;…		VC_2460	era	Q9KPB3; vch:VC_2460
High	Q9KNR1	Triosephosphate isomerase OS=Vibrio cholerae serotype O1 (strain ATCC 39315 / El Tor Inaba N16961) OX=243277 GN=tpiA PE=3 SV=2	0	55.757	33	9	45	9	257	27	5.15	1.126	0.17	0.780521	0.981197	105.9	94.1	29.42	18.42	123.6	110.8	67.2	112.1	86.3	56162.8	50335.3	30528.8	50942.7	39201	3730.1	9572.5	30528.8	12047.8	30875.7	11	11	11	11	11		other metabolic processes	cytosol	other molecular function	Pf00121	[GO:0004807]; GO:0016861; GO:0016860; GO:0016853; GO:0003824; GO:0003674 [GO:0005829]; GO:0110165; GO:0005737; GO:0005575; GO:0005622 [GO:0006094]; GO:0006006; GO:0019319; GO:0019318; GO:0046364; GO:0005996; GO:0016051; GO:0044283; GO:0005975; GO:0044281; GO:1901576; GO:0009058; GO:0044238; GO:0071704; GO:0008152; GO:0008150 [GO:0006096]; GO:0006090; GO:0006091; GO:0016052; GO:0019364; GO:0046032…		VC_2670	tpiA	Q9KNR1; vch:VC_2670
High	Q9KT50	Nucleoid-associated protein VC_1055 OS=Vibrio cholerae serotype O1 (strain ATCC 39315 / El Tor Inaba N16961) OX=243277 GN=VC_1055 PE=3 SV=2	0	55.628	64	7	52	7	109	12	5.07	1.008	0.01	0.941903	0.9896	100.4	99.6	4.69	7.65	101.8	102.1	93.9	95.6	106.6	13496.7	13541.1	12450.9	12680.9	14131.6	896.4	2575.2	12450.9	2999	11130.4	8	8	8	8	8			cytosol;other cell component	nucleic acid binding activity	Pf02575	[GO:0003677]; GO:0003676; GO:0097159; GO:0005488; GO:0003674 [GO:0005829]; GO:0110165; GO:0005737; GO:0005575; GO:0005622 [GO:0043590]; GO:0009295; GO:0043232; GO:0110165; GO:0043228; GO:0043229; GO:0005575; GO:0043226; GO:0005622	69720251	VC_1055		Q9KT50; vch:VC_1055
High	Q9KQU9	DUF1887 domain-containing protein OS=Vibrio cholerae serotype O1 (strain ATCC 39315 / El Tor Inaba N16961) OX=243277 GN=VC_1899 PE=1 SV=1	0	55.519	42	15	19	15	383	43.6	5.72	1.083	0.11	0.877719	0.983654	104	96	20.83	13.6	119.1	106.1	77.9	107.9	89	14530.6	12949	9507.8	13168.5	10857.6	965.1	2462.6	9507.8	3114.3	8551.7	14	14	14	14	14	Met-loss [N-Term]			nucleic acid binding activity	Pf09002	[GO:0003676]; GO:0097159; GO:0005488; GO:0003674	69719472	VC_1899		Q7B7L1; Q9KQU9; vch:VC_1899
High	Q9KRP1	Galactokinase OS=Vibrio cholerae serotype O1 (strain ATCC 39315 / El Tor Inaba N16961) OX=243277 GN=galK PE=3 SV=2	0	55.442	46	12	17	12	386	41.9	5.27	0.614	-0.7	0.0999541	0.57338	76.1	123.9	6.77	15.33	78.3	77.7	87.5	142.2	114.4	6653.7	6597.9	7432.9	12078.4	9716.4	441.9	1254.7	7432.9	2856.5	7652.8	12	12	12	12	12	Met-loss [N-Term]	other metabolic processes	cytosol	kinase activity;other molecular function	Pf00288, Pf08544, Pf10509	[GO:0000287]; GO:0046872; GO:0043169; GO:0043167; GO:0005488; GO:0003674 [GO:0004335]; GO:0016773; GO:0019200; GO:0016772; GO:0016301; GO:0046835; GO:0016740; GO:0005975; GO:0016310; GO:0003824; GO:0044238; GO:0071704; GO:0006796; GO:0003674; GO:0008152; GO:0006793; GO:0008150; GO:0044237; GO:0009987 [GO:0005524]; GO:0032559; GO:0035639; GO:0030554; GO:0032555; GO:0043168; GO:1901265; GO:0017076;…		VC_1595	galK	Q9KRP1; vch:VC_1595
High	Q9KS00	3-hydroxydecanoyl-[acyl-carrier-protein] dehydratase OS=Vibrio cholerae serotype O1 (strain ATCC 39315 / El Tor Inaba N16961) OX=243277 GN=fabA PE=3 SV=1	0	55.422	59	12	25	12	172	19	5.67	0.688	-0.54	0.199292	0.746535	81.5	118.5	42.46	18.63	55.3	80.3	128.9	102.2	133.2	9961.3	14476.8	23232	18422.2	24010.5	661.6	2753.1	23232	4356.8	18911.3	13	13	13	13	13		other metabolic processes	other cell component	other molecular function	Pf07977	[GO:0005737]; GO:0110165; GO:0005622; GO:0005575 [GO:0006633]; GO:0006631; GO:0008610; GO:0072330; GO:0032787; GO:0044255; GO:0006629; GO:1901576; GO:0046394; GO:0019752; GO:0044237; GO:0044238; GO:0071704; GO:0009058; GO:0016053; GO:0043436; GO:0008152; GO:0009987; GO:0006082; GO:0044249; GO:0044283; GO:0008150; GO:0044281 [GO:0008659]; GO:0016836; GO:0016835; GO:0016829; GO:0003824; GO:0003674 …	69719873	VC_1483	fabA	Q9KS00; vch:VC_1483
High	O66108	Thymidylate synthase OS=Vibrio cholerae serotype O1 (strain ATCC 39315 / El Tor Inaba N16961) OX=243277 GN=thyA PE=3 SV=1	0	55.247	47	15	23	15	283	32.6	6.73	1.061	0.08	0.930149	0.98845	102.9	97.1	16.8	6.57	116.3	104.2	82.8	102.9	93.8	21263.1	19056.2	15131.6	18823.6	17151.4	1412.2	3624	15131.6	4451.7	13508.8	15	15	15	15	15		other metabolic processes	cytosol	other molecular function	Pf00303	[GO:0004799]; GO:0042083; GO:0008168; GO:0016741; GO:0016740; GO:0003824; GO:0003674 [GO:0005829]; GO:0110165; GO:0005737; GO:0005575; GO:0005622 [GO:0006231]; GO:0009177; GO:0009221; GO:0046073; GO:0009130; GO:0009157; GO:0009176; GO:0006221; GO:0009219; GO:0009265; GO:0009124; GO:0009129; GO:0009162; GO:0006220; GO:0009165; GO:0072528; GO:0009394; GO:0009263; GO:0046385; GO:0009123; GO:1901293;…		VC_0675	thyA	O66108; O87078; Q8GKX5; Q9JQ12; vch:VC_0675
High	Q9KUP6	Ribosomal RNA small subunit methyltransferase E OS=Vibrio cholerae serotype O1 (strain ATCC 39315 / El Tor Inaba N16961) OX=243277 GN=VC_0469 PE=3 SV=1	0	55.16	52	10	14	10	243	27	6.42	1.471	0.56	0.292341	0.823177	119.1	80.9	27.05	3.97	144.9	115.3	83.1	76.2	80.6	6641.7	5281.6	3806.1	3490.9	3692.4	441.1	1004.4	3806.1	825.6	2908.2	11	11	11	11	11		RNA metabolism OR transcription;other metabolic processes	other cell component	other molecular function	Pf04452, Pf20260	[GO:0005737]; GO:0110165; GO:0005622; GO:0005575 [GO:0070042]; GO:0008170; GO:0016436; GO:0008168; GO:0008649; GO:0016741; GO:0008173; GO:0008757; GO:0140102; GO:0031167; GO:0016740; GO:0140098; GO:0000154; GO:0001510; GO:0003824; GO:0140640; GO:0006364; GO:0009451; GO:0043414; GO:0003674; GO:0016072; GO:0034470; GO:0042254; GO:0016070; GO:0043412; GO:0032259; GO:0034660; GO:0006396; GO:0022613; …		VC_0469		Q9KUP6; vch:VC_0469
High	Q9KT99	Amidophosphoribosyltransferase OS=Vibrio cholerae serotype O1 (strain ATCC 39315 / El Tor Inaba N16961) OX=243277 GN=purF PE=3 SV=1	0	55.05	25	11	17	11	504	55.9	6.11	1.651	0.72	0.135945	0.645673	124.5	75.5	47.43	48.11	160.5	124.4	54.8	107.4	52.9	15103	11709.8	5159.6	10109.6	4977.5	1003.1	2226.9	5159.6	2390.9	3920.4	11	11	11	11	11		other metabolic processes	other cell component	other molecular function	Pf00156, Pf13522	[GO:0000287]; GO:0046872; GO:0043169; GO:0043167; GO:0005488; GO:0003674 [GO:0004044]; GO:0016763; GO:0016757; GO:0016740; GO:0003824; GO:0003674 [GO:0005737]; GO:0110165; GO:0005622; GO:0005575 [GO:0006164]; GO:0006163; GO:0009165; GO:0072522; GO:0009117; GO:0072521; GO:1901293; GO:0018130; GO:0019438; GO:0044271; GO:1901362; GO:1901566; GO:0006753; GO:0006725; GO:0034641; GO:0046483; GO:1901360…		VC_1004	purF	Q9KT99; vch:VC_1004
High	Q9KVA2	Lipopolysaccharide/O-antigen transport protein OS=Vibrio cholerae serotype O1 (strain ATCC 39315 / El Tor Inaba N16961) OX=243277 GN=VC_0247 PE=3 SV=1	0	54.84	34	8	19	8	271	29.9	8.38	0.962	-0.06	0.823464	0.983654	98	102	25.97	10.01	78	94.8	129.4	91.9	105.9	9699.3	11789.9	16079.4	11421.7	13161.7	644.2	2242.1	16079.4	2701.2	10366.4	11	11	11	11	11		transport	other membranes	transporter activity;other molecular function	Pf00005	[GO:0005524]; GO:0032559; GO:0035639; GO:0030554; GO:0032555; GO:0043168; GO:1901265; GO:0017076; GO:0032553; GO:0043167; GO:0097159; GO:0000166; GO:0097367; GO:0005488; GO:1901363; GO:0003674; GO:0036094 [GO:0016020]; GO:0110165; GO:0005575 [GO:0016887]; GO:0017111; GO:0140657; GO:0016462; GO:0003674; GO:0016818; GO:0016817; GO:0016787; GO:0003824 [GO:0140359]; GO:0042626; GO:0015399; GO:0140657…		VC_0247		Q9KVA2; vch:VC_0247
High	Q9KTX3	Dual-specificity RNA methyltransferase RlmN OS=Vibrio cholerae serotype O1 (strain ATCC 39315 / El Tor Inaba N16961) OX=243277 GN=rlmN PE=3 SV=1	0	54.694	45	14	20	14	373	42.1	7.66	1.143	0.19	0.744952	0.981197	106.7	93.3	9.74	0.79	115	105.6	94.6	91.9	92.9	15659.1	14379	12876.6	12508.9	12650.1	1040	2734.5	12876.6	2958.3	9963.6	15	15	15	15	15		RNA metabolism OR transcription;other metabolic processes	other cell component	nucleic acid binding activity;other molecular function	Pf04055, Pf21016	[GO:0000049]; GO:0003723; GO:0003676; GO:0097159; GO:0005488; GO:0003674 [GO:0002935]; GO:0008169; GO:0016426; GO:0008168; GO:0008175; GO:0008757; GO:0016741; GO:0008173; GO:0140101; GO:0016740; GO:0140098; GO:0003824; GO:0140640; GO:0003674 [GO:0005737]; GO:0110165; GO:0005622; GO:0005575 [GO:0019843]; GO:0003723; GO:0003676; GO:0097159; GO:0005488; GO:0003674 [GO:0030488]; GO:0001510; GO:000640…		VC_0757	rlmN	Q9KTX3; vch:VC_0757
High	Q9KU24	Bifunctional chorismate mutase/prephenate dehydratase OS=Vibrio cholerae serotype O1 (strain ATCC 39315 / El Tor Inaba N16961) OX=243277 GN=VC_0705 PE=4 SV=1	0	54.4	40	12	19	12	391	44.1	6.76	1.309	0.39	0.449726	0.933094	113.4	86.6	11.36	7.81	97.3	110.9	122.3	80.1	89.5	15383.9	17535.8	19337.6	12673.5	14155.1	1021.7	3334.9	19337.6	2997.3	11148.9	12	12	12	12	12		other metabolic processes	other cell component	other molecular function	Pf00800, Pf01817	[GO:0004106]; GO:0016866; GO:0016853; GO:0003824; GO:0003674 [GO:0004664]; GO:0016836; GO:0016835; GO:0016829; GO:0003824; GO:0003674 [GO:0005737]; GO:0110165; GO:0005622; GO:0005575 [GO:0009094]; GO:0006558; GO:0009095; GO:1902223; GO:0009072; GO:1902221; GO:0009073; GO:1901607; GO:0006520; GO:0006725; GO:1901360; GO:1901605; GO:0019438; GO:0046394; GO:1901362; GO:1901566; GO:0008652; GO:0019752…		VC_0705		Q9KU24; vch:VC_0705
High	Q9KVY4	Membrane protein insertase YidC OS=Vibrio cholerae serotype O1 (strain ATCC 39315 / El Tor Inaba N16961) OX=243277 GN=yidC PE=3 SV=1	0	54.328	16	9	30	9	541	60.6	6.67	1.448	0.53	0.282381	0.823177	118.3	81.7	21.01	6.19	131.7	118.5	86	85.5	78.3	47269.5	42514.3	30853.4	30678.5	28107	3139.5	8085.1	30853.4	7255.4	22137.7	12	12	12	12	12		cell organization and biogenesis;transport;other biological processes	plasma membrane;other membranes	other molecular function	Pf02096, Pf14849	[GO:0005886]; GO:0016020; GO:0071944; GO:0110165; GO:0005575 [GO:0015031]; GO:0045184; GO:0071702; GO:0071705; GO:0008104; GO:0051234; GO:0006810; GO:0070727; GO:0051179; GO:0033036; GO:0051641; GO:0008150; GO:0009987 [GO:0032977]; GO:0140597; GO:0090150; GO:0140104; GO:0045184; GO:0072657; GO:0003674; GO:0008104; GO:0051234; GO:0051668; GO:0070727; GO:0051179; GO:0051641; GO:0033036; GO:0008150;…		VC_0004	yidC	Q9KVY4; vch:VC_0004
High	Q9KND9	UPF0319 protein VC_A0026 OS=Vibrio cholerae serotype O1 (strain ATCC 39315 / El Tor Inaba N16961) OX=243277 GN=VC_A0026 PE=3 SV=1	0	54.221	42	12	24	12	211	23.6	5.48	0.635	-0.65	0.124065	0.634663	77.7	122.3	23.73	19.81	72	76.3	109.2	138.3	104.3	10547.4	11183.1	16006.2	20269.1	15287.5	700.5	2126.7	16006.2	4793.6	12040.8	13	13	13	13	13					Pf09829		69721836	VC_A0026		Q9KND9; vch:VC_A0026
High	H9L4Q4	Acetyltransferase RfbO, CysE/LacA/LpxA/NodL family OS=Vibrio cholerae serotype O1 (strain ATCC 39315 / El Tor Inaba N16961) OX=243277 GN=VC_0252 PE=3 SV=1	0	54.186	54	11	28	11	188	20	8.84	1.169	0.23	0.692106	0.981197	107.8	92.2	1.12	2.75	106.1	107.3	104.9	92.6	89	26351.7	26645.5	26056.4	22988.8	22110.5	1750.2	5067.3	26056.4	5436.8	17414.8	12	12	12	12	12								VC_0252		H9L4Q4; vch:VC_0252
High	Q9KTF9	Lipoyl synthase OS=Vibrio cholerae serotype O1 (strain ATCC 39315 / El Tor Inaba N16961) OX=243277 GN=lipA PE=3 SV=1	0	54.113	44	14	29	14	321	36.4	8.12	0.531	-0.91	0.0349931	0.330162	69.3	130.7	26.76	0.03	59	71.7	99.1	135	135.1	15750.7	19123.2	26450.1	36024	36040.5	1046.1	3636.7	26450.1	8519.6	28386.4	16	16	16	16	16	Met-loss [N-Term]	other metabolic processes	other cell component	other molecular function	Pf04055, Pf16881	[GO:0005737]; GO:0110165; GO:0005622; GO:0005575 [GO:0016992]; GO:0016783; GO:0009107; GO:0016782; GO:0006633; GO:0009106; GO:0018130; GO:0044272; GO:1901362; GO:0016740; GO:0006631; GO:0008610; GO:0072330; GO:0006790; GO:0046483; GO:1901360; GO:0044249; GO:1901576; GO:0003824; GO:0032787; GO:0044255; GO:0006629; GO:0046394; GO:0044237; GO:0071704; GO:0009058; GO:0003674; GO:0019752; GO:0044238; …		VC_0943	lipA	Q9KTF9; vch:VC_0943
High	Q9KV48	3-octaprenyl-4-hydroxybenzoate carboxy-lyase OS=Vibrio cholerae serotype O1 (strain ATCC 39315 / El Tor Inaba N16961) OX=243277 GN=ubiD PE=3 SV=1	0	54.077	24	15	20	15	613	69.2	5.45	1.97	0.98	0.0402506	0.354589	132.6	67.4	11.39	1.47	140.6	122.5	112.4	61.6	62.9	16075.2	14013.3	12855.4	7041.5	7189.5	1067.7	2665	12855.4	1665.3	5662.6	15	15	15	15	15		other metabolic processes	plasma membrane;other membranes;cytosol;other cell component	other molecular function	Pf01977, Pf20695, Pf20696	[GO:0005737]; GO:0110165; GO:0005622; GO:0005575 [GO:0005829]; GO:0110165; GO:0005737; GO:0005575; GO:0005622 [GO:0005886]; GO:0016020; GO:0071944; GO:0110165; GO:0005575 [GO:0006744]; GO:0006743; GO:1901663; GO:1901661; GO:0042181; GO:0042180; GO:0044249; GO:0044283; GO:1901576; GO:0044237; GO:0044281; GO:0071704; GO:0009058; GO:0008152; GO:0009987; GO:0008150 [GO:0008694]; GO:0016831; GO:001683…		VC_0309	ubiD	Q9KV48; vch:VC_0309
High	O68844	Translation initiation factor IF-3 OS=Vibrio cholerae serotype O1 (strain ATCC 39315 / El Tor Inaba N16961) OX=243277 GN=infC PE=3 SV=1	0	54.067	44	11	53	11	183	20.7	9.58	0.932	-0.1	0.746995	0.981197	96.5	103.5	15.09	6.54	90.7	92.6	117.8	94.8	104	32281.6	32940.7	41926.1	33749	37022.8	2144	6264.5	41926.1	7981.6	29160.1	13	13	13	13	13		cell organization and biogenesis;protein metabolism;other metabolic processes	cytosol	translation activity;nucleic acid binding activity	Pf00707, Pf05198	[GO:0003743]; GO:0008135; GO:0006413; GO:0090079; GO:0006412; GO:0044237; GO:0003676; GO:0045182; GO:0009059; GO:0019538; GO:0043043; GO:0010467; GO:0008152; GO:0009987; GO:0097159; GO:0003674; GO:0006417; GO:0043170; GO:0044249; GO:1901576; GO:0044238; GO:1901564; GO:0006518; GO:0043604; GO:1901566; GO:0008150; GO:0005488; GO:0010608; GO:0034248; GO:0051246; GO:0071704; GO:0009058; GO:0006807; G…	69722058		infC	O68844
High	Q9KLK2	UPF0265 protein VC_A0741 OS=Vibrio cholerae serotype O1 (strain ATCC 39315 / El Tor Inaba N16961) OX=243277 GN=VC_A0741 PE=3 SV=1	0	54.038	53	9	32	9	106	12.7	9.36	0.352	-1.51	0.000645529	0.0166637	52.1	147.9	48.44	24.56	42.3	52.6	101.7	125.4	178.1	10479.4	13025.8	25192.5	31058.6	44111.8	696	2477.2	25192.5	7345.3	34743.6	11	11	11	11	11			cytosol		Pf04363	[GO:0005829]; GO:0110165; GO:0005737; GO:0005575; GO:0005622	69721444	VC_A0741		Q9KLK2; vch:VC_A0741
High	Q9KTX2	HTH cro/C1-type domain-containing protein OS=Vibrio cholerae serotype O1 (strain ATCC 39315 / El Tor Inaba N16961) OX=243277 GN=VC_0758 PE=4 SV=1	0	53.943	29	11	17	11	393	42.5	5.39	0.836	-0.26	0.504516	0.954838	91.1	108.9	33.79	8.41	74.2	85.1	136.6	96	108.1	9578.2	10993.5	17637.4	12391.8	13957.9	636.2	2090.7	17637.4	2930.6	10993.6	12	12	12	12	12			other membranes	nucleic acid binding activity	Pf13413, Pf13464	[GO:0003677]; GO:0003676; GO:0097159; GO:0005488; GO:0003674 [GO:0016020]; GO:0110165; GO:0005575		VC_0758		Q9KTX2; vch:VC_0758
High	Q9KV51	Thioredoxin OS=Vibrio cholerae serotype O1 (strain ATCC 39315 / El Tor Inaba N16961) OX=243277 GN=VC_0306 PE=3 SV=1	0	53.906	86	10	30	10	108	11.6	5.01	0.885	-0.18	0.626005	0.981197	93.9	106.1	16.2	1.68	84.7	92.1	114.9	105.4	102.9	24239.1	26363.2	32893	30154.5	29445.8	1609.9	5013.6	32893	7131.5	23192.3	11	11	11	11	11	Met-loss [N-Term]	other biological processes	plasma membrane;other membranes;cytosol;other cell component	other molecular function	Pf00085	[GO:0005737]; GO:0110165; GO:0005622; GO:0005575 [GO:0005829]; GO:0110165; GO:0005737; GO:0005575; GO:0005622 [GO:0005886]; GO:0016020; GO:0071944; GO:0110165; GO:0005575 [GO:0015035]; GO:0015036; GO:0140096; GO:0016667; GO:0003824; GO:0016491; GO:0003674 [GO:0045454]; GO:0019725; GO:0042592; GO:0008150	69720971	VC_0306		Q9KV51; vch:VC_0306
High	Q9KKJ2	ParA family protein OS=Vibrio cholerae serotype O1 (strain ATCC 39315 / El Tor Inaba N16961) OX=243277 GN=VC_A1115 PE=1 SV=1	0	53.861	19	10	20	10	407	46.4	5.71	0.78	-0.36	0.374218	0.88712	87.6	112.4	48.36	16.96	58.9	81.6	148.6	92.8	118.1	7502.8	10387.5	18910.9	11811.4	15030.4	498.3	1975.4	18910.9	2793.4	11838.3	11	11	11	11	11					Pf13614			VC_A1115		Q9KKJ2; vch:VC_A1115
High	Q9KS50	Multidrug resistance protein VceA OS=Vibrio cholerae serotype O1 (strain ATCC 39315 / El Tor Inaba N16961) OX=243277 GN=VC_1410 PE=4 SV=1	0	53.762	28	12	23	12	406	43.6	6.43	1.379	0.46	0.357077	0.876892	115.9	84.1	5.95	14.9	104.1	113.5	116.9	91.5	74	25453.9	27753	28583.5	22366.7	18104	1690.6	5277.9	28583.5	5289.7	14259.1	13	13	13	13	13			other membranes		Pf13437, Pf13533	[GO:0016020]; GO:0110165; GO:0005575		VC_1410		Q9KS50; vch:VC_1410
High	Q9KTC6	Protein QmcA OS=Vibrio cholerae serotype O1 (strain ATCC 39315 / El Tor Inaba N16961) OX=243277 GN=VC_0976 PE=3 SV=1	0	53.63	47	12	19	12	306	33.3	5.77	1.11	0.15	0.815454	0.981197	105.2	94.8	4.59	10.56	103.1	100.7	109.9	100.1	86.2	9177.2	8959.1	9783.5	8906.4	7669	609.5	1703.8	9783.5	2106.3	6040.3	13	13	13	13	13			plasma membrane;other membranes		Pf01145	[GO:0005886]; GO:0016020; GO:0071944; GO:0110165; GO:0005575	69720322	VC_0976		Q9KTC6; vch:VC_0976
High	Q9KU23	Sigma-54 modulation protein, putative OS=Vibrio cholerae serotype O1 (strain ATCC 39315 / El Tor Inaba N16961) OX=243277 GN=VC_0706 PE=3 SV=1	0	53.614	78	10	45	10	108	12.4	8.13	0.982	-0.03	0.876014	0.983654	99.1	100.9	13.32	16.97	117.1	95.2	92.5	109.3	85.9	21928.4	17813.6	17310.8	20461.9	16077.2	1456.4	3387.7	17310.8	4839.2	12662.8	10	10	10	10	10		other metabolic processes;other biological processes	cytosol;translational apparatus	translation activity	Pf02482	[GO:0022627]; GO:0015935; GO:0022626; GO:0044391; GO:0005840; GO:0005829; GO:1990904; GO:0043232; GO:0110165; GO:0005737; GO:0032991; GO:0043228; GO:0043229; GO:0005575; GO:0005622; GO:0043226 [GO:0043024]; GO:0043022; GO:0043021; GO:0044877; GO:0005488; GO:0003674 [GO:0044238]; GO:0008152; GO:0008150 [GO:0045900]; GO:0006448; GO:0017148; GO:0006417; GO:0010629; GO:0034249; GO:0051248; GO:0010608…	69720542	VC_0706		Q9KU23; vch:VC_0706
High	Q9KT67	Uridine kinase OS=Vibrio cholerae serotype O1 (strain ATCC 39315 / El Tor Inaba N16961) OX=243277 GN=udk PE=3 SV=2	0	53.586	56	9	19	9	213	24.2	7.21	1.195	0.26	0.641577	0.981197	108.9	91.1	6.79	1.51	116.7	104.7	103.4	88.6	86.7	11313.6	10147.6	10021.9	8585	8403.3	751.4	1929.8	10021.9	2030.3	6618.7	13	13	13	13	13		other metabolic processes	other cell component	kinase activity;other molecular function	Pf00485	[GO:0004849]; GO:0019206; GO:0006222; GO:0019205; GO:0009165; GO:0009174; GO:0009220; GO:0046049; GO:0016301; GO:0009117; GO:1901293; GO:0009130; GO:0009156; GO:0009173; GO:0006221; GO:0009218; GO:0009260; GO:0016772; GO:0006753; GO:0034654; GO:0090407; GO:0009124; GO:0009129; GO:0009161; GO:0006220; GO:0072528; GO:0009259; GO:0046390; GO:0016740; GO:0006796; GO:0019637; GO:0055086; GO:0006139; G…	69720267	VC_1038	udk	Q9KT67; vch:VC_1038
High	Q9KNY2	23S rRNA (guanosine-2'-O-)-methyltransferase RlmB OS=Vibrio cholerae serotype O1 (strain ATCC 39315 / El Tor Inaba N16961) OX=243277 GN=rlmB PE=3 SV=1	0	53.541	52	11	21	11	247	26.6	7.01	1.356	0.44	0.38611	0.896499	115.1	84.9	2.54	5.96	110.2	110.8	115.4	78.3	85.2	14775.6	14852.7	15472.8	10502.7	11426.7	981.3	2824.6	15472.8	2483.9	9000	12	12	12	12	12	Met-loss [N-Term]	RNA metabolism OR transcription;other metabolic processes	cytosol	nucleic acid binding activity;other molecular function	Pf00588, Pf08032	[GO:0003723]; GO:0003676; GO:0097159; GO:0005488; GO:0003674 [GO:0005829]; GO:0110165; GO:0005737; GO:0005575; GO:0005622 [GO:0070039]; GO:0016435; GO:0062105; GO:0000451; GO:0008649; GO:0008171; GO:0008173; GO:0031167; GO:0008757; GO:0140102; GO:0008168; GO:0140098; GO:0000154; GO:0001510; GO:0016741; GO:0140640; GO:0006364; GO:0009451; GO:0043414; GO:0016740; GO:0003824; GO:0016072; GO:0034470;…		VC_2598	rlmB	Q9KNY2; vch:VC_2598
High	Q9KVM7	Der GTPase-activating protein YihI OS=Vibrio cholerae serotype O1 (strain ATCC 39315 / El Tor Inaba N16961) OX=243277 GN=yihI PE=3 SV=1	0	53.487	48	10	18	10	182	20.7	9.45	0.981	-0.03	0.871993	0.983654	99	101	41.99	24.35	66	92.3	150.5	79.1	112.1	9438.6	13202.8	21516.8	11315.1	16022.3	626.9	2510.8	21516.8	2676	12619.5	12	12	12	12	12		other biological processes		enzyme regulator activity	Pf04220	[GO:0005096]; GO:0008047; GO:0030695; GO:0030234; GO:0140677; GO:0060589; GO:0098772; GO:0003674 [GO:0042254]; GO:0022613; GO:0044085; GO:0071840; GO:0009987; GO:0008150	69718602	VC_0114	yihI	Q9KVM7; vch:VC_0114
High	Q9KR20	mannose-6-phosphate isomerase OS=Vibrio cholerae serotype O1 (strain ATCC 39315 / El Tor Inaba N16961) OX=243277 GN=VC_1827 PE=3 SV=1	0	53.431	37	10	45	10	388	43.2	4.93	0.673	-0.57	0.174726	0.718464	80.4	119.6	17.56	3.15	70.2	83.1	99.7	120.8	126.3	11690.2	13832.5	16608.6	20114.6	21029.9	776.4	2630.6	16608.6	4757.1	16563.7	11	11	11	11	11		other metabolic processes	cytosol	other molecular function	Pf20511, Pf20512, Pf21621	[GO:0004476]; GO:0016861; GO:0016860; GO:0016853; GO:0003824; GO:0003674 [GO:0005829]; GO:0110165; GO:0005737; GO:0005575; GO:0005622 [GO:0005975]; GO:0044238; GO:0071704; GO:0008152; GO:0008150 [GO:0008270]; GO:0046914; GO:0046872; GO:0043169; GO:0043167; GO:0005488; GO:0003674 [GO:0009298]; GO:0009226; GO:0019673; GO:0009225; GO:0034654; GO:1901137; GO:0055086; GO:1901135; GO:0006139; GO:001813…		VC_1827		Q9KR20; vch:VC_1827
High	Q9KM25	NAD(P) transhydrogenase subunit beta OS=Vibrio cholerae serotype O1 (strain ATCC 39315 / El Tor Inaba N16961) OX=243277 GN=VC_A0564 PE=3 SV=1	0	53.33	22	8	20	8	458	48.5	5.29	0.765	-0.39	0.343712	0.867103	86.7	113.3	11.06	9.64	96.3	90.2	77.3	126.2	110	11232.9	10516.4	9011.4	14710.5	12832.3	746.1	2000	9011.4	3479	10107.1	10	10	10	10	10			plasma membrane;other membranes	other molecular function	Pf02233	[GO:0005886]; GO:0016020; GO:0071944; GO:0110165; GO:0005575 [GO:0008750]; GO:0008746; GO:0016652; GO:0016651; GO:0016491; GO:0003824; GO:0003674 [GO:0050661]; GO:0030554; GO:0017076; GO:0000166; GO:1901265; GO:1901363; GO:0097159; GO:0036094; GO:0005488; GO:0003674		VC_A0564		Q9KM25; vch:VC_A0564
High	Q9KNM3	DNA-directed RNA polymerase subunit omega OS=Vibrio cholerae serotype O1 (strain ATCC 39315 / El Tor Inaba N16961) OX=243277 GN=rpoZ PE=3 SV=1	0	53.241	82	7	34	7	90	10	5.07	0.989	-0.02	0.892418	0.985045	99.4	100.6	20.35	2.86	88.1	94.2	127.1	93.4	97.2	16608	17750.2	23958.4	17595.2	18322.1	1103	3375.6	23958.4	4161.2	14431	9	9	9	9	9		RNA metabolism OR transcription;other metabolic processes	other cell component	nucleic acid binding activity;other molecular function	Pf01192	[GO:0000428]; GO:0030880; GO:0061695; GO:0140535; GO:1990234; GO:0032991; GO:1902494; GO:0005575 [GO:0003677]; GO:0003676; GO:0097159; GO:0005488; GO:0003674 [GO:0003899]; GO:0034062; GO:0032774; GO:0097747; GO:0009059; GO:0016070; GO:0034654; GO:0016779; GO:0140098; GO:0043170; GO:0044249; GO:1901576; GO:0090304; GO:0006139; GO:0018130; GO:0019438; GO:0044271; GO:1901362; GO:0016772; GO:0140640;…	69718696	VC_2709	rpoZ	Q9KNM3; vch:VC_2709
High	Q9KNQ2	Large ribosomal subunit protein bL31 OS=Vibrio cholerae serotype O1 (strain ATCC 39315 / El Tor Inaba N16961) OX=243277 GN=rpmE PE=3 SV=1	0	53.199	93	10	40	10	72	8	9.29	1.034	0.05	0.995079	0.998587	101.7	98.3	14.41	20.27	100	87.7	116.9	111.7	83.7	41077.6	36046.1	48014.2	45908.9	34399.7	2728.2	6855.1	48014.2	10857.4	27094.1	11	11	11	11	11	Met-loss [N-Term]	protein metabolism;other metabolic processes	translational apparatus;other cell component	nucleic acid binding activity;other molecular function	Pf01197	[GO:0003735]; GO:0005198; GO:0003674 [GO:0005840]; GO:0043232; GO:0043228; GO:0043229; GO:0043226; GO:0005622; GO:0110165; GO:0005575 [GO:0006412]; GO:0009059; GO:0019538; GO:0043043; GO:0010467; GO:0043170; GO:0044249; GO:1901576; GO:0044238; GO:1901564; GO:0006518; GO:0043604; GO:1901566; GO:0071704; GO:0009058; GO:0044237; GO:0008152; GO:0006807; GO:0043603; GO:0044271; GO:0009987; GO:0008150;…	69718723	VC_2679	rpmE	Q9KNQ2; vch:VC_2679
High	Q9KL83	Lysophospholipase VolA OS=Vibrio cholerae serotype O1 (strain ATCC 39315 / El Tor Inaba N16961) OX=243277 GN=volA PE=1 SV=1	0	53.15	16	11	15	11	796	83.5	5.07	0.669	-0.58	0.169951	0.713444	80.2	119.8	15.71	15.67	72.3	82.2	98.5	137.2	109.8	9167.6	10417.5	12494	17395.9	13924.8	608.9	1981.1	12494	4114.1	10967.5	13	13	13	13	13		other metabolic processes	other membranes	other molecular function	Pf12262	[GO:0006629]; GO:0044238; GO:0071704; GO:0008152; GO:0008150 [GO:0009279]; GO:0019867; GO:0030312; GO:0030313; GO:0016020; GO:0110165; GO:0071944; GO:0031975; GO:0005575 [GO:0016020]; GO:0110165; GO:0005575 [GO:0016298]; GO:0016788; GO:0016787; GO:0003824; GO:0003674		VC_A0863	volA	Q9KL83; vch:VC_A0863
High	Q9KPA4	L-aspartate oxidase OS=Vibrio cholerae serotype O1 (strain ATCC 39315 / El Tor Inaba N16961) OX=243277 GN=nadB PE=3 SV=2	0	52.943	27	12	16	12	535	59.8	5.66	0.635	-0.65	0.124074	0.634663	77.7	122.3	5.78	31.06	77.3	79.6	86.3	156.6	100.2	9561.4	9839.6	10675.6	19362.9	12388.5	635	1871.2	10675.6	4579.3	9757.5	12	12	12	12	12		other metabolic processes	other cell component	other molecular function	Pf00890, Pf02910	[GO:0000166]; GO:1901265; GO:1901363; GO:0097159; GO:0036094; GO:0005488; GO:0003674 [GO:0005737]; GO:0110165; GO:0005622; GO:0005575 [GO:0008734]; GO:0001716; GO:0008131; GO:0016641; GO:0016638; GO:0016491; GO:0003824; GO:0003674 [GO:0034628]; GO:0006531; GO:0034627; GO:0009066; GO:0043648; GO:0009435; GO:1901605; GO:0019752; GO:0006164; GO:0019359; GO:0019674; GO:0006520; GO:0043436; GO:0006163…		VC_2469	nadB	Q9KPA4; vch:VC_2469
[truncated: 1,763 more rows]
[truncated: 1 more columns]
